# Supplementary material for: 16-Isopropyl-5,9-dimethyl­tetra­cyclo­[10.2.2.01,10.04,9]hexa­dec-15-ene-5,13,14-tricarboxylic acid dimethyl­formamide disolvate
Source: Acta Crystallogr Sect E Struct Rep Online. 2010 May 12;66(Pt 6):o1318. doi: 10.1107/S1600536810016594 (PMC2979352; doi:10.1107/S1600536810016594)
Supplement: Supplementary file 1 [file e-66-o1318-sup1.cif]

##############################################################################
###                                                                        ###
###        Electronic paper (Acta Crystallographica Section E)             ###
###                                                                        ###
##############################################################################
#                                                                            #
# This CIF contains the data in a paper accepted for publication in Acta     #
# Crystallographica Section E. It conforms to the requirements of Notes      #
# for Authors for Section E, and has been peer reviewed under the auspices   #
# of the IUCr Commission on Journals.                                        #
#                                                                            #
# Full details of the Crystallographic Information File format               #
# are given in the paper "The Crystallographic Information File (CIF):       #
# a New Standard Archive File for Crystallography" by S. R. Hall, F. H.      #
# Allen and I. D. Brown [Acta Cryst. (1991), A47, 655-685].                  #
#                                                                            #
# The current version of the core CIF dictionary is obtainable from          #
# ftp://ftp.iucr.org/pub/cif_core.dic. The current version number is 2.4.    #
#                                                                            #
# Software is freely available for graphical display of the structure(s) in  #
# this CIF.  For information consult the CIF home page http://www.iucr.org/  #
# cif/home.html                                                              #
#                                                                            #
# This file may be used for bona fide research purposes within the           #
# scientific community so long as proper attribution is given to the journal # 
# article from which it was obtained.                                        #
#                                                                            #
##############################################################################
                                             
data_I
_audit_creation_method     SHELXL-97
_chemical_name_systematic
;
16-Isopropyl-5,9-dimethyltetracyclo[10.2.2.0^1,10^.0^4,9^]hexadec-15-ene-
5,13,14-tricarboxylic acid dimethylformamide disolvate
;
_chemical_name_common     ?
_chemical_formula_moiety     'C24 H34 O6, 2(C3 H7 N O)'
_chemical_formula_sum     'C30 H48 N2 O8'
_chemical_formula_iupac     'C24 H34 O6, 2C3 H7 N O'
_chemical_formula_weight     564.70
_chemical_melting_point     ?
_symmetry_cell_setting     orthorhombic
_symmetry_space_group_name_H-M     'P 21 21 21'
_symmetry_space_group_name_Hall     P2ac2ab
loop_
    _symmetry_equiv_pos_as_xyz
    'x, y, z'
    '-x+1/2, -y, z+1/2'
    '-x, y+1/2, -z+1/2'
    'x+1/2, -y+1/2, -z'
_cell_length_a     7.1260(14)
_cell_length_b     11.342(2)
_cell_length_c     39.610(8)
_cell_angle_alpha     90.00
_cell_angle_beta     90.00
_cell_angle_gamma     90.00
_cell_volume     3201.4(11)
_cell_formula_units_Z     4
_cell_measurement_reflns_used     25
_cell_measurement_theta_min     9
_cell_measurement_theta_max     12
_cell_measurement_temperature     296
_exptl_crystal_description     block
_exptl_crystal_colour     colorless
_exptl_crystal_size_max     0.30
_exptl_crystal_size_mid     0.20
_exptl_crystal_size_min     0.10
_exptl_crystal_density_diffrn     1.172
_exptl_crystal_density_meas     ?
_exptl_crystal_density_method     'not measured'
_exptl_crystal_F_000     1224
_exptl_absorpt_coefficient_mu     0.084
_exptl_absorpt_correction_type     psi-scan
_exptl_absorpt_process_details     '(North et al., 1968)'
_exptl_absorpt_correction_T_min     0.9752
_exptl_absorpt_correction_T_max     0.9916
_exptl_special_details
;
;
_diffrn_ambient_temperature     296
_diffrn_radiation_type     MoK\a
_diffrn_radiation_wavelength     0.71073
_diffrn_radiation_source     'fine-focus sealed tube'
_diffrn_radiation_monochromator     graphite
_diffrn_measurement_device_type     'Enraf--Nonius CAD-4'
_diffrn_measurement_method     \w/2\q
_diffrn_detector_area_resol_mean     ?
_diffrn_reflns_number     5821
_diffrn_reflns_av_R_equivalents     0.0559
_diffrn_reflns_av_sigmaI/netI     0.0665
_diffrn_reflns_theta_min     1.03
_diffrn_reflns_theta_max     25.28
_diffrn_reflns_theta_full     25.28
_diffrn_measured_fraction_theta_max     1.000
_diffrn_measured_fraction_theta_full     1.000
_diffrn_reflns_limit_h_min     -8
_diffrn_reflns_limit_h_max     8
_diffrn_reflns_limit_k_min     0
_diffrn_reflns_limit_k_max     13
_diffrn_reflns_limit_l_min     0
_diffrn_reflns_limit_l_max     47
_diffrn_standards_number     3
_diffrn_standards_interval_count     200
_diffrn_standards_interval_time     2
_diffrn_standards_decay_%     1
_refine_special_details
;
Refinement of <i>F</i>^2^ against ALL reflections. The weighted <i>R</i>-factor
wR and goodness of fit <i>S</i> are based on <i>F</i>^2^, conventional
<i>R</i>-factors <i>R</i> are based on <i>F</i>, with <i>F</i> set to zero for
negative <i>F</i>^2^. The threshold expression of <i>F</i>^2^ >
\s(<i>F</i>^2^) is used only for calculating <i>R</i>-factors(gt) etc. and is
not relevant to the choice of reflections for refinement. <i>R</i>-factors
based on <i>F</i>^2^ are statistically about twice as large as those based on
<i>F</i>, and <i>R</i>- factors based on ALL data will be even larger.
;
_reflns_number_total     3355
_reflns_number_gt     2039
_reflns_threshold_expression     I>2\s(I)
_refine_ls_structure_factor_coef     Fsqd
_refine_ls_matrix_type     full
_refine_ls_R_factor_all     0.1059
_refine_ls_R_factor_gt     0.0659
_refine_ls_wR_factor_gt     0.1577
_refine_ls_wR_factor_ref     0.1822
_refine_ls_goodness_of_fit_ref     0.992
_refine_ls_restrained_S_all     0.992
_refine_ls_number_reflns     3355
_refine_ls_number_parameters     355
_refine_ls_number_restraints     1
_refine_ls_hydrogen_treatment     constr
_refine_ls_weighting_scheme     calc
_refine_ls_weighting_details
                 'calc w=1/[\s^2^(Fo^2^)+(0.1012P)^2^] where P=(Fo^2^+2Fc^2^)/3'
_atom_sites_solution_hydrogens     geom
_atom_sites_solution_primary     direct
_atom_sites_solution_secondary     difmap
_refine_ls_shift/su_max     0.000
_refine_ls_shift/su_mean     0.000
_refine_diff_density_max     0.382
_refine_diff_density_min     -0.367
_refine_ls_extinction_method     none
_refine_ls_extinction_coef     ?
_refine_ls_abs_structure_details     ?
loop_
    _atom_type_symbol
    _atom_type_description
    _atom_type_scat_dispersion_real
    _atom_type_scat_dispersion_imag
    _atom_type_scat_source
    'C' 'C' 0.0033 0.0016
                         'International Tables Vol C Tables 4.2.6.8 and 6.1.1.4'
    'H' 'H' 0.0000 0.0000
                         'International Tables Vol C Tables 4.2.6.8 and 6.1.1.4'
    'N' 'N' 0.0061 0.0033
                         'International Tables Vol C Tables 4.2.6.8 and 6.1.1.4'
    'O' 'O' 0.0106 0.0060
                         'International Tables Vol C Tables 4.2.6.8 and 6.1.1.4'
_computing_data_collection     'CAD-4 EXPRESS (Enraf--Nonius, 1994)'
_computing_cell_refinement     'CAD-4 EXPRESS (Enraf--Nonius, 1994)'
_computing_data_reduction     'XCAD4 (Harms & Wocadlo, 1995)'
_computing_structure_solution     'SHELXS97 (Sheldrick, 2008)'
_computing_structure_refinement     'SHELXL97 (Sheldrick, 2008)'
_computing_molecular_graphics     'ORTEP-3 (Farrugia, 1997)'
_computing_publication_material     'SHELXTL (Sheldrick, 2008)'
loop_
    _atom_site_type_symbol
    _atom_site_label
    _atom_site_fract_x
    _atom_site_fract_y
    _atom_site_fract_z
    _atom_site_U_iso_or_equiv
    _atom_site_adp_type
    _atom_site_calc_flag
    _atom_site_refinement_flags
    _atom_site_occupancy
    _atom_site_disorder_assembly
    _atom_site_disorder_group
    O O1 1.0202(7) -0.3704(5) 0.10397(15) 0.0998(17) Uani d . 1 . .
    O O2 0.7495(8) -0.3154(4) 0.08207(11) 0.0955(16) Uani d . 1 . .
    H H2A 0.8053 -0.3257 0.0642 0.143 Uiso calc R 1 . .
    O O3 0.8126(5) 0.3478(3) 0.11878(9) 0.0512(9) Uani d . 1 . .
    O O4 0.7388(7) 0.2389(3) 0.07384(9) 0.0740(12) Uani d . 1 . .
    H H4B 0.8281 0.2735 0.0653 0.111 Uiso calc R 1 . .
    O O5 0.1597(5) 0.3461(4) 0.15090(11) 0.0789(13) Uani d . 1 . .
    H H5A 0.0552 0.3488 0.1423 0.118 Uiso calc R 1 . .
    O O6 0.2060(6) 0.2170(4) 0.10993(11) 0.0724(12) Uani d . 1 . .
    C C1 0.6924(6) 0.0877(4) 0.14378(11) 0.0376(10) Uani d . 1 . .
    C C2 0.8335(7) 0.0249(4) 0.12060(12) 0.0446(12) Uani d . 1 . .
    H H2B 0.7764 0.0130 0.0986 0.053 Uiso calc R 1 . .
    H H2C 0.9425 0.0750 0.1176 0.053 Uiso calc R 1 . .
    C C3 0.8951(7) -0.0909(4) 0.13419(13) 0.0462(12) Uani d . 1 . .
    H H3A 0.9605 -0.0792 0.1554 0.055 Uiso calc R 1 . .
    H H3B 0.9814 -0.1277 0.1185 0.055 Uiso calc R 1 . .
    C C4 0.7256(7) -0.1714(4) 0.13976(12) 0.0416(11) Uani d . 1 . .
    H H4A 0.6524 -0.1637 0.1189 0.050 Uiso calc R 1 . .
    C C5 0.7738(7) -0.3056(4) 0.14164(13) 0.0497(13) Uani d . 1 . .
    C C6 0.5870(8) -0.3741(5) 0.14560(15) 0.0602(15) Uani d . 1 . .
    H H6A 0.5148 -0.3663 0.1249 0.072 Uiso calc R 1 . .
    H H6B 0.6147 -0.4571 0.1488 0.072 Uiso calc R 1 . .
    C C7 0.4702(8) -0.3317(4) 0.17471(16) 0.0579(15) Uani d . 1 . .
    H H7A 0.5385 -0.3438 0.1956 0.069 Uiso calc R 1 . .
    H H7B 0.3552 -0.3773 0.1758 0.069 Uiso calc R 1 . .
    C C8 0.4223(7) -0.2011(4) 0.17099(14) 0.0482(13) Uani d . 1 . .
    H H8A 0.3506 -0.1762 0.1905 0.058 Uiso calc R 1 . .
    H H8B 0.3434 -0.1910 0.1512 0.058 Uiso calc R 1 . .
    C C9 0.5950(7) -0.1214(4) 0.16751(12) 0.0405(11) Uani d . 1 . .
    C C10 0.5277(6) 0.0027(4) 0.15488(11) 0.0372(11) Uani d . 1 . .
    H H10A 0.4542 -0.0122 0.1344 0.045 Uiso calc R 1 . .
    C C11 0.3962(7) 0.0695(4) 0.17891(13) 0.0455(12) Uani d . 1 . .
    H H11A 0.3951 0.0309 0.2008 0.055 Uiso calc R 1 . .
    H H11B 0.2694 0.0683 0.1700 0.055 Uiso calc R 1 . .
    C C12 0.4619(7) 0.1977(4) 0.18299(13) 0.0445(12) Uani d . 1 . .
    H H12A 0.3805 0.2399 0.1989 0.053 Uiso calc R 1 . .
    C C13 0.4592(7) 0.2585(4) 0.14818(12) 0.0456(12) Uani d . 1 . .
    H H13A 0.5121 0.3377 0.1509 0.055 Uiso calc R 1 . .
    C C14 0.5889(7) 0.1887(4) 0.12420(12) 0.0401(11) Uani d . 1 . .
    H H14A 0.5091 0.1514 0.1071 0.048 Uiso calc R 1 . .
    C C15 0.7754(7) 0.1409(4) 0.17497(12) 0.0396(11) Uani d . 1 . .
    H H15A 0.9027 0.1341 0.1797 0.048 Uiso calc R 1 . .
    C C16 0.6604(7) 0.1978(4) 0.19544(12) 0.0463(12) Uani d . 1 . .
    C C17 0.7100(11) 0.2617(6) 0.22769(16) 0.0840(15) Uani d U 1 . .
    H H17A 0.6214 0.2370 0.2452 0.101 Uiso calc R 1 . .
    C C18 0.6869(14) 0.3950(5) 0.22221(16) 0.094(2) Uani d U 1 . .
    H H18A 0.5622 0.4111 0.2143 0.140 Uiso calc R 1 . .
    H H18B 0.7764 0.4215 0.2058 0.140 Uiso calc R 1 . .
    H H18C 0.7075 0.4356 0.2431 0.140 Uiso calc R 1 . .
    C C19 0.9084(10) 0.2325(6) 0.23979(15) 0.0840(15) Uani d . 1 . .
    H H19A 0.9205 0.1488 0.2427 0.126 Uiso calc R 1 . .
    H H19B 0.9315 0.2712 0.2609 0.126 Uiso calc R 1 . .
    H H19C 0.9979 0.2593 0.2234 0.126 Uiso calc R 1 . .
    C C20 0.9122(8) -0.3388(5) 0.16926(16) 0.0671(16) Uani d . 1 . .
    H H20A 1.0260 -0.2946 0.1664 0.101 Uiso calc R 1 . .
    H H20B 0.9396 -0.4216 0.1679 0.101 Uiso calc R 1 . .
    H H20C 0.8586 -0.3214 0.1909 0.101 Uiso calc R 1 . .
    C C21 0.8668(10) -0.3355(5) 0.10798(18) 0.0660(17) Uani d . 1 . .
    C C22 0.6957(8) -0.1143(4) 0.20269(12) 0.0499(13) Uani d . 1 . .
    H H22A 0.7342 -0.1918 0.2095 0.075 Uiso calc R 1 . .
    H H22B 0.6107 -0.0824 0.2191 0.075 Uiso calc R 1 . .
    H H22C 0.8039 -0.0642 0.2009 0.075 Uiso calc R 1 . .
    C C23 0.7250(7) 0.2684(5) 0.10591(12) 0.0437(12) Uani d . 1 . .
    C C24 0.2656(7) 0.2712(4) 0.13405(13) 0.0468(12) Uani d . 1 . .
    N N1 0.3130(14) 0.9174(8) 0.03150(17) 0.120(3) Uani d . 1 . .
    O O7 0.3811(15) 0.8410(9) -0.01985(18) 0.187(4) Uani d . 1 . .
    C C25 0.310(2) 0.8890(15) 0.0001(3) 0.195(6) Uani d . 1 . .
    H H25A 0.2045 0.9239 -0.0094 0.234 Uiso calc R 1 . .
    C C26 0.244(2) 0.8464(12) 0.0571(4) 0.206(6) Uani d . 1 . .
    H H26A 0.2250 0.7680 0.0486 0.309 Uiso calc R 1 . .
    H H26B 0.1266 0.8776 0.0650 0.309 Uiso calc R 1 . .
    H H26C 0.3322 0.8444 0.0754 0.309 Uiso calc R 1 . .
    C C27 0.343(3) 1.0316(11) 0.0438(3) 0.216(7) Uani d . 1 . .
    H H27A 0.3759 1.0827 0.0254 0.325 Uiso calc R 1 . .
    H H27B 0.4431 1.0304 0.0600 0.325 Uiso calc R 1 . .
    H H27C 0.2305 1.0598 0.0543 0.325 Uiso calc R 1 . .
    O O8 0.0025(8) 0.3316(5) 0.03938(11) 0.0894(15) Uani d . 1 . .
    N N2 0.2801(9) 0.4273(5) 0.04118(14) 0.0842(17) Uani d . 1 . .
    C C28 0.1104(10) 0.4000(5) 0.05282(15) 0.0647(16) Uani d . 1 . .
    H H28A 0.0714 0.4360 0.0727 0.078 Uiso calc R 1 . .
    C C29 0.3562(15) 0.3693(11) 0.0120(3) 0.181(6) Uani d . 1 . .
    H H29A 0.2611 0.3211 0.0018 0.271 Uiso calc R 1 . .
    H H29B 0.4600 0.3206 0.0187 0.271 Uiso calc R 1 . .
    H H29C 0.3983 0.4273 -0.0039 0.271 Uiso calc R 1 . .
    C C30 0.3990(13) 0.5018(7) 0.0597(2) 0.123(3) Uani d . 1 . .
    H H30A 0.3318 0.5335 0.0787 0.185 Uiso calc R 1 . .
    H H30B 0.4412 0.5651 0.0456 0.185 Uiso calc R 1 . .
    H H30C 0.5052 0.4577 0.0676 0.185 Uiso calc R 1 . .
loop_
    _atom_site_aniso_label
    _atom_site_aniso_U_11
    _atom_site_aniso_U_22
    _atom_site_aniso_U_33
    _atom_site_aniso_U_12
    _atom_site_aniso_U_13
    _atom_site_aniso_U_23
    O1 0.075(3) 0.099(4) 0.126(4) 0.022(3) 0.030(3) -0.025(3)
    O2 0.109(4) 0.117(4) 0.061(3) -0.005(4) 0.008(3) -0.027(3)
    O3 0.0382(18) 0.0476(19) 0.068(2) -0.0019(18) -0.0004(18) -0.0041(18)
    O4 0.092(3) 0.075(3) 0.054(2) -0.025(3) 0.014(2) 0.001(2)
    O5 0.045(2) 0.092(3) 0.099(3) 0.023(2) -0.019(2) -0.032(3)
    O6 0.048(2) 0.083(3) 0.086(3) 0.005(2) -0.014(2) -0.025(3)
    C1 0.031(2) 0.041(2) 0.042(2) -0.003(2) 0.006(2) 0.001(2)
    C2 0.044(3) 0.045(3) 0.045(3) -0.002(2) 0.012(2) -0.007(2)
    C3 0.038(2) 0.047(3) 0.054(3) -0.005(2) 0.006(2) -0.013(2)
    C4 0.039(2) 0.041(2) 0.045(3) 0.004(2) -0.001(2) -0.004(2)
    C5 0.046(3) 0.047(3) 0.057(3) 0.005(3) -0.002(3) -0.007(2)
    C6 0.059(3) 0.042(3) 0.080(4) 0.002(3) -0.003(3) -0.011(3)
    C7 0.049(3) 0.043(3) 0.081(4) -0.013(3) 0.004(3) 0.010(3)
    C8 0.039(3) 0.041(3) 0.065(3) -0.001(2) -0.002(3) -0.004(2)
    C9 0.032(2) 0.042(2) 0.047(3) -0.001(2) 0.003(2) -0.001(2)
    C10 0.035(2) 0.036(2) 0.041(3) -0.002(2) -0.001(2) 0.002(2)
    C11 0.034(2) 0.048(3) 0.054(3) 0.004(2) 0.006(2) 0.003(2)
    C12 0.040(3) 0.047(3) 0.046(3) 0.008(2) 0.009(2) 0.002(2)
    C13 0.040(3) 0.037(2) 0.060(3) 0.001(2) -0.003(3) -0.004(2)
    C14 0.037(2) 0.041(2) 0.042(3) -0.003(2) -0.003(2) -0.002(2)
    C15 0.033(2) 0.038(2) 0.048(3) 0.005(2) -0.006(2) 0.001(2)
    C16 0.051(3) 0.042(3) 0.046(3) -0.001(3) -0.009(2) 0.003(2)
    C17 0.093(3) 0.094(3) 0.065(3) 0.007(3) -0.025(3) -0.023(3)
    C18 0.145(7) 0.065(4) 0.071(4) -0.015(5) 0.018(5) -0.027(3)
    C19 0.093(3) 0.094(3) 0.065(3) 0.007(3) -0.025(3) -0.023(3)
    C20 0.056(3) 0.059(4) 0.085(4) 0.014(3) -0.014(3) -0.001(3)
    C21 0.073(4) 0.050(3) 0.074(4) -0.002(3) 0.009(4) -0.015(3)
    C22 0.049(3) 0.051(3) 0.050(3) 0.004(3) -0.008(3) -0.001(2)
    C23 0.039(3) 0.051(3) 0.042(3) 0.008(3) 0.004(2) 0.008(2)
    C24 0.041(3) 0.043(3) 0.056(3) -0.002(3) -0.003(3) 0.002(2)
    N1 0.162(7) 0.141(6) 0.057(4) -0.015(6) -0.022(5) -0.017(4)
    O7 0.226(10) 0.244(9) 0.091(5) 0.046(9) -0.020(6) -0.070(5)
    C25 0.176(13) 0.296(19) 0.114(9) 0.005(14) -0.001(10) -0.042(12)
    C26 0.197(14) 0.228(15) 0.192(13) -0.035(14) -0.023(13) 0.053(11)
    C27 0.31(2) 0.160(11) 0.183(12) -0.016(15) -0.052(14) -0.039(9)
    O8 0.101(4) 0.105(4) 0.061(3) -0.035(3) 0.016(3) -0.008(2)
    N2 0.085(4) 0.087(4) 0.081(4) -0.016(4) 0.010(4) -0.025(3)
    C28 0.075(4) 0.063(4) 0.056(4) -0.002(4) 0.004(3) -0.004(3)
    C29 0.144(10) 0.231(12) 0.168(10) -0.063(10) 0.086(8) -0.114(9)
    C30 0.104(6) 0.121(6) 0.143(7) -0.025(6) -0.018(6) -0.043(6)
_geom_special_details
;
All esds (except the esd in the dihedral angle between two l.s. planes) are
estimated using the full covariance matrix. The cell esds are taken into
account individually in the estimation of esds in distances, angles and
torsion angles; correlations between esds in cell parameters are only used
when they are defined by crystal symmetry. An approximate (isotropic)
treatment of cell esds is used for estimating esds involving l.s. planes.
;
loop_
    _geom_bond_atom_site_label_1
    _geom_bond_atom_site_label_2
    _geom_bond_site_symmetry_2
    _geom_bond_distance
    _geom_bond_publ_flag
    O1 C21 . 1.174(7) ?
    O2 C21 . 1.343(8) ?
    O2 H2A . 0.8200 ?
    O3 C23 . 1.209(6) ?
    O4 C23 . 1.317(6) ?
    O4 H4B . 0.8200 ?
    O5 C24 . 1.317(6) ?
    O5 H5A . 0.8200 ?
    O6 C24 . 1.213(6) ?
    C1 C15 . 1.496(6) ?
    C1 C2 . 1.537(6) ?
    C1 C14 . 1.568(6) ?
    C1 C10 . 1.581(6) ?
    C2 C3 . 1.486(7) ?
    C2 H2B . 0.9700 ?
    C2 H2C . 0.9700 ?
    C3 C4 . 1.531(6) ?
    C3 H3A . 0.9700 ?
    C3 H3B . 0.9700 ?
    C4 C9 . 1.547(6) ?
    C4 C5 . 1.562(6) ?
    C4 H4A . 0.9800 ?
    C5 C20 . 1.520(7) ?
    C5 C21 . 1.527(8) ?
    C5 C6 . 1.549(7) ?
    C6 C7 . 1.501(8) ?
    C6 H6A . 0.9700 ?
    C6 H6B . 0.9700 ?
    C7 C8 . 1.527(7) ?
    C7 H7A . 0.9700 ?
    C7 H7B . 0.9700 ?
    C8 C9 . 1.533(6) ?
    C8 H8A . 0.9700 ?
    C8 H8B . 0.9700 ?
    C9 C22 . 1.569(6) ?
    C9 C10 . 1.570(6) ?
    C10 C11 . 1.535(6) ?
    C10 H10A . 0.9800 ?
    C11 C12 . 1.537(7) ?
    C11 H11A . 0.9700 ?
    C11 H11B . 0.9700 ?
    C12 C16 . 1.498(7) ?
    C12 C13 . 1.542(7) ?
    C12 H12A . 0.9800 ?
    C13 C24 . 1.496(7) ?
    C13 C14 . 1.543(7) ?
    C13 H13A . 0.9800 ?
    C14 C23 . 1.511(7) ?
    C14 H14A . 0.9800 ?
    C15 C16 . 1.321(7) ?
    C15 H15A . 0.9300 ?
    C16 C17 . 1.511(7) ?
    C17 C19 . 1.529(9) ?
    C17 C18 . 1.536(9) ?
    C17 H17A . 0.9800 ?
    C18 H18A . 0.9600 ?
    C18 H18B . 0.9600 ?
    C18 H18C . 0.9600 ?
    C19 H19A . 0.9600 ?
    C19 H19B . 0.9600 ?
    C19 H19C . 0.9600 ?
    C20 H20A . 0.9600 ?
    C20 H20B . 0.9600 ?
    C20 H20C . 0.9600 ?
    C22 H22A . 0.9600 ?
    C22 H22B . 0.9600 ?
    C22 H22C . 0.9600 ?
    N1 C25 . 1.284(13) ?
    N1 C26 . 1.385(13) ?
    N1 C27 . 1.399(12) ?
    O7 C25 . 1.085(14) ?
    C25 H25A . 0.9300 ?
    C26 H26A . 0.9600 ?
    C26 H26B . 0.9600 ?
    C26 H26C . 0.9600 ?
    C27 H27A . 0.9600 ?
    C27 H27B . 0.9600 ?
    C27 H27C . 0.9600 ?
    O8 C28 . 1.215(7) ?
    N2 C28 . 1.331(9) ?
    N2 C30 . 1.404(9) ?
    N2 C29 . 1.436(9) ?
    C28 H28A . 0.9300 ?
    C29 H29A . 0.9600 ?
    C29 H29B . 0.9600 ?
    C29 H29C . 0.9600 ?
    C30 H30A . 0.9600 ?
    C30 H30B . 0.9600 ?
    C30 H30C . 0.9600 ?
loop_
    _geom_angle_atom_site_label_1
    _geom_angle_atom_site_label_2
    _geom_angle_atom_site_label_3
    _geom_angle_site_symmetry_1
    _geom_angle_site_symmetry_3
    _geom_angle
    _geom_angle_publ_flag
    C21 O2 H2A . . 109.5 ?
    C23 O4 H4B . . 109.5 ?
    C24 O5 H5A . . 109.5 ?
    C15 C1 C2 . . 114.9(4) ?
    C15 C1 C14 . . 107.4(3) ?
    C2 C1 C14 . . 110.6(4) ?
    C15 C1 C10 . . 108.0(4) ?
    C2 C1 C10 . . 111.7(4) ?
    C14 C1 C10 . . 103.5(4) ?
    C3 C2 C1 . . 112.7(4) ?
    C3 C2 H2B . . 109.0 ?
    C1 C2 H2B . . 109.0 ?
    C3 C2 H2C . . 109.0 ?
    C1 C2 H2C . . 109.0 ?
    H2B C2 H2C . . 107.8 ?
    C2 C3 C4 . . 110.3(4) ?
    C2 C3 H3A . . 109.6 ?
    C4 C3 H3A . . 109.6 ?
    C2 C3 H3B . . 109.6 ?
    C4 C3 H3B . . 109.6 ?
    H3A C3 H3B . . 108.1 ?
    C3 C4 C9 . . 111.0(4) ?
    C3 C4 C5 . . 114.5(4) ?
    C9 C4 C5 . . 117.1(4) ?
    C3 C4 H4A . . 104.2 ?
    C9 C4 H4A . . 104.2 ?
    C5 C4 H4A . . 104.2 ?
    C20 C5 C21 . . 107.0(5) ?
    C20 C5 C6 . . 111.1(5) ?
    C21 C5 C6 . . 110.5(4) ?
    C20 C5 C4 . . 114.8(4) ?
    C21 C5 C4 . . 105.7(4) ?
    C6 C5 C4 . . 107.7(4) ?
    C7 C6 C5 . . 113.2(4) ?
    C7 C6 H6A . . 108.9 ?
    C5 C6 H6A . . 108.9 ?
    C7 C6 H6B . . 108.9 ?
    C5 C6 H6B . . 108.9 ?
    H6A C6 H6B . . 107.8 ?
    C6 C7 C8 . . 111.1(5) ?
    C6 C7 H7A . . 109.4 ?
    C8 C7 H7A . . 109.4 ?
    C6 C7 H7B . . 109.4 ?
    C8 C7 H7B . . 109.4 ?
    H7A C7 H7B . . 108.0 ?
    C7 C8 C9 . . 113.6(4) ?
    C7 C8 H8A . . 108.8 ?
    C9 C8 H8A . . 108.8 ?
    C7 C8 H8B . . 108.8 ?
    C9 C8 H8B . . 108.8 ?
    H8A C8 H8B . . 107.7 ?
    C8 C9 C4 . . 109.3(4) ?
    C8 C9 C22 . . 108.5(4) ?
    C4 C9 C22 . . 112.0(4) ?
    C8 C9 C10 . . 108.2(4) ?
    C4 C9 C10 . . 106.6(4) ?
    C22 C9 C10 . . 112.1(4) ?
    C11 C10 C9 . . 115.6(4) ?
    C11 C10 C1 . . 108.9(3) ?
    C9 C10 C1 . . 114.1(4) ?
    C11 C10 H10A . . 105.8 ?
    C9 C10 H10A . . 105.8 ?
    C1 C10 H10A . . 105.8 ?
    C10 C11 C12 . . 110.2(4) ?
    C10 C11 H11A . . 109.6 ?
    C12 C11 H11A . . 109.6 ?
    C10 C11 H11B . . 109.6 ?
    C12 C11 H11B . . 109.6 ?
    H11A C11 H11B . . 108.1 ?
    C16 C12 C11 . . 108.8(4) ?
    C16 C12 C13 . . 107.8(4) ?
    C11 C12 C13 . . 109.0(4) ?
    C16 C12 H12A . . 110.4 ?
    C11 C12 H12A . . 110.4 ?
    C13 C12 H12A . . 110.4 ?
    C24 C13 C12 . . 112.9(4) ?
    C24 C13 C14 . . 111.8(4) ?
    C12 C13 C14 . . 108.3(4) ?
    C24 C13 H13A . . 107.9 ?
    C12 C13 H13A . . 107.9 ?
    C14 C13 H13A . . 107.9 ?
    C23 C14 C13 . . 111.9(4) ?
    C23 C14 C1 . . 111.8(4) ?
    C13 C14 C1 . . 110.6(4) ?
    C23 C14 H14A . . 107.4 ?
    C13 C14 H14A . . 107.4 ?
    C1 C14 H14A . . 107.4 ?
    C16 C15 C1 . . 117.3(4) ?
    C16 C15 H15A . . 121.4 ?
    C1 C15 H15A . . 121.4 ?
    C15 C16 C12 . . 112.5(4) ?
    C15 C16 C17 . . 127.5(5) ?
    C12 C16 C17 . . 120.0(5) ?
    C16 C17 C19 . . 112.2(6) ?
    C16 C17 C18 . . 109.1(5) ?
    C19 C17 C18 . . 110.9(7) ?
    C16 C17 H17A . . 108.2 ?
    C19 C17 H17A . . 108.2 ?
    C18 C17 H17A . . 108.2 ?
    C17 C18 H18A . . 109.5 ?
    C17 C18 H18B . . 109.5 ?
    H18A C18 H18B . . 109.5 ?
    C17 C18 H18C . . 109.5 ?
    H18A C18 H18C . . 109.5 ?
    H18B C18 H18C . . 109.5 ?
    C17 C19 H19A . . 109.5 ?
    C17 C19 H19B . . 109.5 ?
    H19A C19 H19B . . 109.5 ?
    C17 C19 H19C . . 109.5 ?
    H19A C19 H19C . . 109.5 ?
    H19B C19 H19C . . 109.5 ?
    C5 C20 H20A . . 109.5 ?
    C5 C20 H20B . . 109.5 ?
    H20A C20 H20B . . 109.5 ?
    C5 C20 H20C . . 109.5 ?
    H20A C20 H20C . . 109.5 ?
    H20B C20 H20C . . 109.5 ?
    O1 C21 O2 . . 122.3(7) ?
    O1 C21 C5 . . 126.7(7) ?
    O2 C21 C5 . . 111.1(5) ?
    C9 C22 H22A . . 109.5 ?
    C9 C22 H22B . . 109.5 ?
    H22A C22 H22B . . 109.5 ?
    C9 C22 H22C . . 109.5 ?
    H22A C22 H22C . . 109.5 ?
    H22B C22 H22C . . 109.5 ?
    O3 C23 O4 . . 123.9(5) ?
    O3 C23 C14 . . 125.1(4) ?
    O4 C23 C14 . . 111.0(5) ?
    O6 C24 O5 . . 121.7(5) ?
    O6 C24 C13 . . 124.7(5) ?
    O5 C24 C13 . . 113.6(5) ?
    C25 N1 C26 . . 123.9(12) ?
    C25 N1 C27 . . 124.7(12) ?
    C26 N1 C27 . . 109.8(9) ?
    O7 C25 N1 . . 145.5(18) ?
    O7 C25 H25A . . 107.2 ?
    N1 C25 H25A . . 107.2 ?
    N1 C26 H26A . . 109.5 ?
    N1 C26 H26B . . 109.5 ?
    H26A C26 H26B . . 109.5 ?
    N1 C26 H26C . . 109.5 ?
    H26A C26 H26C . . 109.5 ?
    H26B C26 H26C . . 109.5 ?
    N1 C27 H27A . . 109.5 ?
    N1 C27 H27B . . 109.5 ?
    H27A C27 H27B . . 109.5 ?
    N1 C27 H27C . . 109.5 ?
    H27A C27 H27C . . 109.5 ?
    H27B C27 H27C . . 109.5 ?
    C28 N2 C30 . . 120.5(7) ?
    C28 N2 C29 . . 121.0(7) ?
    C30 N2 C29 . . 118.0(7) ?
    O8 C28 N2 . . 124.9(6) ?
    O8 C28 H28A . . 117.6 ?
    N2 C28 H28A . . 117.6 ?
    N2 C29 H29A . . 109.5 ?
    N2 C29 H29B . . 109.5 ?
    H29A C29 H29B . . 109.5 ?
    N2 C29 H29C . . 109.5 ?
    H29A C29 H29C . . 109.5 ?
    H29B C29 H29C . . 109.5 ?
    N2 C30 H30A . . 109.5 ?
    N2 C30 H30B . . 109.5 ?
    H30A C30 H30B . . 109.5 ?
    N2 C30 H30C . . 109.5 ?
    H30A C30 H30C . . 109.5 ?
    H30B C30 H30C . . 109.5 ?
loop_
    _geom_torsion_atom_site_label_1
    _geom_torsion_atom_site_label_2
    _geom_torsion_atom_site_label_3
    _geom_torsion_atom_site_label_4
    _geom_torsion_site_symmetry_1
    _geom_torsion_site_symmetry_2
    _geom_torsion_site_symmetry_3
    _geom_torsion_site_symmetry_4
    _geom_torsion
    _geom_torsion_publ_flag
    C15 C1 C2 C3 . . . . 74.5(5) ?
    C14 C1 C2 C3 . . . . -163.6(4) ?
    C10 C1 C2 C3 . . . . -49.0(5) ?
    C1 C2 C3 C4 . . . . 57.9(5) ?
    C2 C3 C4 C9 . . . . -65.1(5) ?
    C2 C3 C4 C5 . . . . 159.6(4) ?
    C3 C4 C5 C20 . . . . 58.3(6) ?
    C9 C4 C5 C20 . . . . -74.1(6) ?
    C3 C4 C5 C21 . . . . -59.3(6) ?
    C9 C4 C5 C21 . . . . 168.3(4) ?
    C3 C4 C5 C6 . . . . -177.4(4) ?
    C9 C4 C5 C6 . . . . 50.2(6) ?
    C20 C5 C6 C7 . . . . 72.7(6) ?
    C21 C5 C6 C7 . . . . -168.8(5) ?
    C4 C5 C6 C7 . . . . -53.8(6) ?
    C5 C6 C7 C8 . . . . 58.7(6) ?
    C6 C7 C8 C9 . . . . -56.7(6) ?
    C7 C8 C9 C4 . . . . 50.2(6) ?
    C7 C8 C9 C22 . . . . -72.2(5) ?
    C7 C8 C9 C10 . . . . 165.9(4) ?
    C3 C4 C9 C8 . . . . 177.1(4) ?
    C5 C4 C9 C8 . . . . -48.9(5) ?
    C3 C4 C9 C22 . . . . -62.6(5) ?
    C5 C4 C9 C22 . . . . 71.4(5) ?
    C3 C4 C9 C10 . . . . 60.3(5) ?
    C5 C4 C9 C10 . . . . -165.6(4) ?
    C8 C9 C10 C11 . . . . 63.0(5) ?
    C4 C9 C10 C11 . . . . -179.6(4) ?
    C22 C9 C10 C11 . . . . -56.7(5) ?
    C8 C9 C10 C1 . . . . -169.6(4) ?
    C4 C9 C10 C1 . . . . -52.1(5) ?
    C22 C9 C10 C1 . . . . 70.8(5) ?
    C15 C1 C10 C11 . . . . 50.7(5) ?
    C2 C1 C10 C11 . . . . 178.0(4) ?
    C14 C1 C10 C11 . . . . -63.1(5) ?
    C15 C1 C10 C9 . . . . -80.1(5) ?
    C2 C1 C10 C9 . . . . 47.2(5) ?
    C14 C1 C10 C9 . . . . 166.1(4) ?
    C9 C10 C11 C12 . . . . 132.6(4) ?
    C1 C10 C11 C12 . . . . 2.6(5) ?
    C10 C11 C12 C16 . . . . -57.0(5) ?
    C10 C11 C12 C13 . . . . 60.4(5) ?
    C16 C12 C13 C24 . . . . -176.1(4) ?
    C11 C12 C13 C24 . . . . 65.9(5) ?
    C16 C12 C13 C14 . . . . 59.5(5) ?
    C11 C12 C13 C14 . . . . -58.5(5) ?
    C24 C13 C14 C23 . . . . 104.6(5) ?
    C12 C13 C14 C23 . . . . -130.4(4) ?
    C24 C13 C14 C1 . . . . -130.0(4) ?
    C12 C13 C14 C1 . . . . -5.0(5) ?
    C15 C1 C14 C23 . . . . 76.2(5) ?
    C2 C1 C14 C23 . . . . -49.9(5) ?
    C10 C1 C14 C23 . . . . -169.6(4) ?
    C15 C1 C14 C13 . . . . -49.2(5) ?
    C2 C1 C14 C13 . . . . -175.3(4) ?
    C10 C1 C14 C13 . . . . 65.0(4) ?
    C2 C1 C15 C16 . . . . 178.8(4) ?
    C14 C1 C15 C16 . . . . 55.3(5) ?
    C10 C1 C15 C16 . . . . -55.8(5) ?
    C1 C15 C16 C12 . . . . 0.1(6) ?
    C1 C15 C16 C17 . . . . -178.0(5) ?
    C11 C12 C16 C15 . . . . 58.1(5) ?
    C13 C12 C16 C15 . . . . -59.9(6) ?
    C11 C12 C16 C17 . . . . -123.6(5) ?
    C13 C12 C16 C17 . . . . 118.4(5) ?
    C15 C16 C17 C19 . . . . -12.9(9) ?
    C12 C16 C17 C19 . . . . 169.1(6) ?
    C15 C16 C17 C18 . . . . 110.4(7) ?
    C12 C16 C17 C18 . . . . -67.6(8) ?
    C20 C5 C21 O1 . . . . -4.4(8) ?
    C6 C5 C21 O1 . . . . -125.5(7) ?
    C4 C5 C21 O1 . . . . 118.3(7) ?
    C20 C5 C21 O2 . . . . 176.4(5) ?
    C6 C5 C21 O2 . . . . 55.3(6) ?
    C4 C5 C21 O2 . . . . -60.9(6) ?
    C13 C14 C23 O3 . . . . 43.9(6) ?
    C1 C14 C23 O3 . . . . -80.8(6) ?
    C13 C14 C23 O4 . . . . -137.1(4) ?
    C1 C14 C23 O4 . . . . 98.2(5) ?
    C12 C13 C24 O6 . . . . -110.1(6) ?
    C14 C13 C24 O6 . . . . 12.2(7) ?
    C12 C13 C24 O5 . . . . 68.2(6) ?
    C14 C13 C24 O5 . . . . -169.5(4) ?
    C26 N1 C25 O7 . . . . -84(3) ?
    C27 N1 C25 O7 . . . . 112(3) ?
    C30 N2 C28 O8 . . . . -175.9(7) ?
    C29 N2 C28 O8 . . . . -4.6(12) ?
loop_
    _geom_hbond_atom_site_label_D
    _geom_hbond_atom_site_label_H
    _geom_hbond_atom_site_label_A
    _geom_hbond_site_symmetry_A
    _geom_hbond_distance_DH
    _geom_hbond_distance_HA
    _geom_hbond_distance_DA
    _geom_hbond_angle_DHA
    O2 H2A O7 4 0.82 1.85 2.653(8) 167.5
    O4 H4B O8 1_655 0.82 1.74 2.549(6) 167.7
    O5 H5A O3 1_455 0.82 1.96 2.781(5) 175.6
data_global
_journal_date_recd_electronic     2010-03-17
_journal_date_accepted     2010-05-06
_journal_name_full     'Acta Crystallographica, Section E'
_journal_year     2010
_journal_volume     66
_journal_issue      6
_journal_page_first     o1318
_journal_page_last     o1318
_journal_paper_category     QO
_journal_coeditor_code     BQ2203
_publ_contact_author_name     'Professor Zhan-qian Song'
_publ_contact_author_address
;
Institute of Chemical Industry of Forest Products
Chinese Academy of Forestry
Nanjing, 210042,
People's Republic of China
;
_publ_contact_author_email     songzq@hotmail.com
_publ_contact_author_fax     '+86-25-85482499'
_publ_contact_author_phone     '+86-25-85482499'
_publ_section_title
;\
16-Isopropyl-5,9-dimethyltetracyclo[10.2.2.0^1,10^.0^4,9^]hexadec-15-ene-5,13,\
14-tricarboxylic acid dimethylformamide disolvate
;
loop_
    _publ_author_name
    _publ_author_address
    'Xu Xu'
;
Institute of Chemical Industry of Forest Products
Chinese Academy of Forestry
Nanjing 210042,
People's Republic of China
;
    'Zhan-qian Song'
;
Institute of Chemical Industry of Forest Products
Chinese Academy of Forestry
Nanjing 210042,
People's Republic of China
;
    'Hong-xiao Wang'
;
Institute of Chemical Industry of Forest Products
Chinese Academy of Forestry
Nanjing 210042,
People's Republic of China
;
    'Shi-bin Shang'
;
Institute of Chemical Industry of Forest Products
Chinese Academy of Forestry
Nanjing 210042,
People's Republic of China
;
