# Supplementary material for: 16-Isopropyl-5,9-dimethyl­tetra­cyclo­[10.2.2.01,10.04,9]hexa­dec-15-ene-5,13,14-tricarboxylic acid dimethyl­formamide disolvate
Source: Acta Crystallogr Sect E Struct Rep Online. 2010 May 12;66(Pt 6):o1318. doi: 10.1107/S1600536810016594 (PMC2979352; doi:10.1107/S1600536810016594)
Supplement: Supplementary file 2 [file e-66-o1318-Isup2.hkl]

#
# h,k,l, Fc-squared, Fo-squared, sigma(Fo-squared) and status flag
#
data_I
_shelx_title ' X in P2(1)2(1)2(1)'
_shelx_refln_list_code          4
_shelx_F_calc_maximum      221.50
_exptl_crystal_F_000      1224.00
_reflns_d_resolution_high  0.8322
 
loop_
 _symmetry_equiv_pos_as_xyz
 'x, y, z'
 '-x+1/2, -y, z+1/2'
 '-x, y+1/2, -z+1/2'
 'x+1/2, -y+1/2, -z'
 
_cell_length_a     7.1260
_cell_length_b    11.3420
_cell_length_c    39.6100
_cell_angle_alpha  90.000
_cell_angle_beta   90.000
_cell_angle_gamma  90.000
 
_shelx_F_squared_multiplier     1.000
 
loop_
 _refln_index_h
 _refln_index_k
 _refln_index_l
 _refln_F_squared_calc
 _refln_F_squared_meas
 _refln_F_squared_sigma
 _refln_observed_status
   2   0   0    14302.15    12812.92     74.94 o
   4   0   0      837.39      980.24     31.71 o
   6   0   0      209.49      140.76     21.35 o
   8   0   0       15.83       10.83     16.48 o
   1   1   0      179.94      174.66     14.24 o
   2   1   0     4155.52     4178.50     44.32 o
   3   1   0      230.95      265.13     16.23 o
   4   1   0      743.00      793.65     29.69 o
   5   1   0        0.43        8.05     12.80 o
   6   1   0       67.01       47.65     15.61 o
   7   1   0       40.91       39.43     21.11 o
   8   1   0        3.78       16.15     16.15 o
   0   2   0    37562.71    37669.22    451.23 o
   1   2   0       25.35       25.73      6.55 o
   2   2   0     2836.13     3002.52     40.67 o
   3   2   0      895.50      770.00     29.62 o
   4   2   0     1778.00     1741.34     43.33 o
   5   2   0      134.04      112.07     21.36 o
   6   2   0      213.49      186.44     24.21 o
   7   2   0      155.67      148.04     24.46 o
   8   2   0        1.58        0.00     15.37 o
   1   3   0     2209.91     2038.72     32.28 o
   2   3   0      501.02      832.57     18.92 o
   3   3   0      108.02      113.34     11.19 o
   4   3   0      356.06      327.64     21.40 o
   5   3   0       29.87       21.48     14.89 o
   6   3   0       54.53       63.36     22.78 o
   7   3   0       33.55       61.15     19.57 o
   8   3   0      110.77       69.90     22.75 o
   0   4   0     6606.08     7563.05     65.37 o
   1   4   0       39.56       34.32      8.79 o
   2   4   0      131.90      144.14     15.33 o
   3   4   0      647.52      721.05     28.11 o
   4   4   0      655.00      633.25     35.69 o
   5   4   0      205.52      180.15     22.82 o
   6   4   0       27.01       28.44     18.48 o
   7   4   0      223.43      254.06     28.47 o
   8   4   0        3.09       17.47     15.43 o
   1   5   0     1051.80     1230.11     31.35 o
   2   5   0      180.25      169.93     16.07 o
   3   5   0      217.64      256.04     21.45 o
   4   5   0      496.89      508.30     29.54 o
   5   5   0       28.78       24.64     18.15 o
   6   5   0      231.17      221.50     25.35 o
   7   5   0        5.13        8.52     20.12 o
   0   6   0      655.89      608.39     24.72 o
   1   6   0       85.29      113.95     14.11 o
   2   6   0      930.94     1158.15     37.14 o
   3   6   0      214.49      259.99     21.93 o
   4   6   0        0.09       41.58     15.45 o
   5   6   0       79.07       78.54     22.34 o
   6   6   0      104.28       84.18     21.95 o
   7   6   0       45.89       46.64     20.89 o
   1   7   0       75.59       83.27     15.93 o
   2   7   0      188.50      205.16     19.26 o
   3   7   0        7.32       34.25     15.63 o
   4   7   0      556.79      576.09     37.10 o
   5   7   0       75.13       44.54     21.85 o
   6   7   0        5.38       19.29     19.66 o
   7   7   0        3.65       15.19     12.80 o
   0   8   0       43.46       17.03     14.99 o
   1   8   0       18.60       14.73     11.90 o
   2   8   0        4.72       16.83     12.43 o
   3   8   0        2.34       16.83     15.77 o
   4   8   0       47.28       51.92     19.76 o
   5   8   0      224.17      266.07     28.79 o
   6   8   0        8.57       17.61     18.33 o
   1   9   0      107.53      122.23     20.04 o
   2   9   0      948.87      818.17     39.45 o
   3   9   0      145.58      182.64     26.13 o
   4   9   0        0.26        3.40     18.82 o
   5   9   0        7.62       32.96     16.11 o
   6   9   0       17.23       28.89     18.07 o
   0  10   0       40.18        8.84     17.07 o
   1  10   0      295.53      225.43     26.23 o
   2  10   0       44.23       55.60     17.96 o
   3  10   0       22.28        4.73     17.81 o
   4  10   0       28.52       40.40     17.90 o
   5  10   0       16.17       34.05     15.76 o
   1  11   0       13.61       12.46     15.81 o
   2  11   0        0.45        6.20     13.47 o
   3  11   0       42.02       31.40     17.82 o
   4  11   0        0.32        3.26     16.60 o
   5  11   0        7.53       18.94     14.38 o
   0  12   0       91.44       75.25     22.26 o
   1  12   0       26.56       14.28     18.03 o
   2  12   0        1.91       10.83     17.36 o
   3  12   0       13.23       25.34     18.10 o
   4  12   0        8.16       20.97     16.50 o
   1  13   0        0.01       12.36     15.74 o
   2  13   0       49.59       21.86     17.41 o
   1   0   1     7224.93     7493.84    142.98 o
   2   0   1     6722.37     5438.96     90.65 o
   3   0   1      122.12      122.57     11.53 o
   4   0   1        7.75        9.35     13.14 o
   5   0   1        0.13        7.05      9.10 o
   6   0   1        9.33       18.11     20.16 o
   7   0   1      108.23       88.35     15.52 o
   8   0   1        4.58        7.37     11.78 o
   0   1   1     2018.32     1580.37     24.68 o
   1   1   1     4680.96     5670.67     28.57 o
   2   1   1     1025.62     1303.57     19.06 o
   3   1   1      101.94      116.70      8.40 o
   4   1   1      405.38      365.06     17.40 o
   5   1   1       78.85       89.59     12.32 o
   6   1   1      173.34      148.71     14.87 o
   7   1   1       32.45       34.38     25.15 o
   8   1   1       10.82        6.45     10.01 o
   0   2   1      520.38      520.60      9.31 o
   1   2   1    15379.70    13512.31    210.20 o
   2   2   1     3411.97     2921.01    120.01 o
   3   2   1       70.49       71.79      7.87 o
   4   2   1      596.77      557.21     22.30 o
   5   2   1       26.00       46.29     10.61 o
   6   2   1       30.04       35.98     13.13 o
   7   2   1       21.60       27.33     22.04 o
   8   2   1       32.04       29.08     15.14 o
   0   3   1     2975.40     3034.41     57.70 o
   1   3   1     7490.45     7942.57     43.95 o
   2   3   1      838.57      899.61     22.65 o
   3   3   1     2732.39     2849.14     35.47 o
   4   3   1      813.64      843.21     87.16 o
   5   3   1       42.00       35.97     10.13 o
   6   3   1       41.71       40.15     14.27 o
   7   3   1      199.82      208.11     19.97 o
   8   3   1       37.69       39.03     29.28 o
   0   4   1     1644.70     1775.30     22.47 o
   1   4   1     1174.82     1300.19     67.07 o
   2   4   1      162.82      177.46      9.78 o
   3   4   1      673.22      744.76     20.32 o
   4   4   1      260.94      309.56     16.12 o
   5   4   1       74.83       51.67     13.11 o
   6   4   1       37.55       38.93     14.65 o
   7   4   1      139.79      156.91     43.56 o
   8   4   1        5.61        6.73     12.41 o
   0   5   1     6638.83     5865.76     73.75 o
   1   5   1      619.89      706.09     17.12 o
   2   5   1      919.51     1011.89     22.37 o
   3   5   1      139.08      176.71     13.10 o
   4   5   1      242.28      236.45     15.63 o
   5   5   1      116.88      101.77     15.48 o
   6   5   1      132.98      152.53     17.63 o
   7   5   1        7.25       16.12     13.43 o
   0   6   1     1447.09     1385.45     25.49 o
   1   6   1       67.01       57.68     10.50 o
   2   6   1      400.05      406.39     22.45 o
   3   6   1     1217.26     1345.66     63.95 o
   4   6   1      271.64      222.38     17.78 o
   5   6   1      154.89      148.77     19.16 o
   6   6   1       59.31       37.19     15.56 o
   7   6   1       19.37       11.18     13.96 o
   0   7   1      166.89      128.90     13.57 o
   1   7   1      159.12      166.35     19.70 o
   2   7   1      840.30      825.40     31.16 o
   3   7   1      477.56      577.10     21.88 o
   4   7   1      462.20      479.20     24.89 o
   5   7   1      120.29      140.47     18.54 o
   6   7   1       59.91       58.21     16.31 o
   7   7   1        4.33       14.04     11.85 o
   0   8   1      203.17      264.77     37.53 o
   1   8   1       15.38       19.35      8.80 o
   2   8   1       91.73       72.60     12.00 o
   3   8   1       33.03       52.77     13.21 o
   4   8   1        6.58       12.56     14.18 o
   5   8   1       34.60       44.23     13.57 o
   6   8   1       61.19       61.97     17.86 o
   0   9   1       98.99       96.46     13.01 o
   1   9   1      109.44      123.00     13.70 o
   2   9   1      236.80      250.86     32.77 o
   3   9   1      309.89      339.63     21.93 o
   4   9   1       59.31       69.25     13.67 o
   5   9   1       21.22       18.20     14.82 o
   6   9   1        0.05        9.41     13.43 o
   0  10   1       68.72      103.44     22.75 o
   1  10   1      186.65      147.92     25.27 o
   2  10   1       50.68       53.74     16.64 o
   3  10   1       52.37       57.62     15.43 o
   4  10   1        1.33       14.13     14.06 o
   5  10   1        8.74        4.36     12.62 o
   0  11   1       31.29       29.45     13.40 o
   1  11   1       51.27       30.51     14.24 o
   2  11   1       22.75       28.08     13.11 o
   3  11   1       55.85       54.40     24.91 o
   4  11   1       18.84        3.35     13.24 o
   5  11   1       28.19       33.98     13.19 o
   0  12   1       13.30       11.89     13.58 o
   1  12   1       17.69       27.53     17.47 o
   2  12   1       26.38       41.81     12.41 o
   3  12   1       20.26       15.25     11.44 o
   4  12   1       24.23       16.73     17.18 o
   0  13   1        1.15        8.85     13.25 o
   1  13   1        3.12       11.14     12.21 o
   2  13   1       11.08       12.13     11.20 o
   0   0   2      475.81      519.31      9.03 o
   1   0   2    19181.60    20974.73    418.33 o
   2   0   2     2725.63     2039.20     82.66 o
   3   0   2     1525.01     1480.70     47.60 o
   4   0   2      312.21      323.77     31.05 o
   5   0   2        0.02        6.38      8.54 o
   6   0   2       17.55       13.40     11.86 o
   7   0   2       90.71       80.88     28.08 o
   8   0   2       20.08       27.38     11.40 o
   0   1   2      905.16     1062.10     15.72 o
   1   1   2     1804.66     1803.07     12.57 o
   2   1   2      803.28      693.82     13.63 o
   3   1   2     1443.73     1284.10     30.63 o
   4   1   2      180.83      161.82     11.47 o
   5   1   2       72.16       61.01     14.35 o
   6   1   2       29.61       29.63     10.97 o
   7   1   2       38.13       58.51     24.88 o
   8   1   2       22.65       17.87     11.95 o
   0   2   2     6402.55     6891.73     31.74 o
   1   2   2     2430.31     2556.38     34.31 o
   2   2   2      728.06      724.09     14.67 o
   3   2   2     1211.19      981.55     24.90 o
   4   2   2      163.19      134.29     31.67 o
   5   2   2       15.57        5.36      8.92 o
   6   2   2       25.28       26.14     11.99 o
   7   2   2      357.83      328.48     22.18 o
   8   2   2        6.30       13.89     11.96 o
   0   3   2    10341.36    10910.41     47.64 o
   1   3   2     3344.05     3464.93     58.81 o
   2   3   2      449.05      477.19     13.19 o
   3   3   2      321.38      303.49     29.00 o
   4   3   2       70.55       50.39     12.99 o
   5   3   2       53.80       54.54     12.64 o
   6   3   2      396.79      372.69     21.88 o
   7   3   2       20.03       18.95     15.09 o
   8   3   2       16.36       14.91     12.80 o
   0   4   2      142.10      122.36      7.43 o
   1   4   2     1606.05     1759.82     23.34 o
   2   4   2      827.92      839.99     18.62 o
   3   4   2      350.43      388.10     16.92 o
   4   4   2       25.39       20.80     15.28 o
   5   4   2       61.89       57.35     11.11 o
   6   4   2       72.98       91.36     16.12 o
   7   4   2       93.01      125.62     25.78 o
   8   4   2        1.80       23.33     12.12 o
   0   5   2       28.01       46.86      7.84 o
   1   5   2      963.85      915.29     19.28 o
   2   5   2      695.72      710.92     40.37 o
   3   5   2      442.53      424.18     16.83 o
   4   5   2       90.08       90.28     14.54 o
   5   5   2      318.00      316.05     19.04 o
   6   5   2       61.86       78.60     13.98 o
   7   5   2       77.53       67.42     15.69 o
   0   6   2       30.39       27.89      9.28 o
   1   6   2      829.77      831.19     20.63 o
   2   6   2      159.23      177.17     12.40 o
   3   6   2      118.77      135.66     11.72 o
   4   6   2       36.15        8.85     13.29 o
   5   6   2       61.59       94.71     14.96 o
   6   6   2        4.53        8.34     13.09 o
   7   6   2        6.70       11.73     12.40 o
   0   7   2     1397.84     1455.98     40.69 o
   1   7   2      180.00      220.31     13.87 o
   2   7   2      383.09      338.30     17.91 o
   3   7   2        6.78        5.70     11.16 o
   4   7   2      471.14      469.52     24.45 o
   5   7   2      412.50      408.89     24.07 o
   6   7   2       27.77       15.84     13.66 o
   7   7   2        0.25        4.34     10.90 o
   0   8   2       19.21       29.01      9.66 o
   1   8   2       18.23       19.71     11.94 o
   2   8   2      482.59      527.05     42.51 o
   3   8   2       69.64       80.84     25.22 o
   4   8   2       58.62       78.34     15.62 o
   5   8   2       25.40       35.53     12.18 o
   6   8   2        1.14       15.26     13.01 o
   0   9   2      283.01      250.67     17.14 o
   1   9   2      121.10      102.63     14.18 o
   2   9   2       65.13       58.73     14.72 o
   3   9   2      363.75      356.92     22.07 o
   4   9   2       30.66        7.99     15.45 o
   5   9   2        1.37       10.71     12.95 o
   6   9   2       56.75       52.26     13.64 o
   0  10   2       42.88       41.91     23.70 o
   1  10   2       28.85       40.51     14.33 o
   2  10   2        0.48        4.53     11.88 o
   3  10   2       43.61       58.86     15.98 o
   4  10   2       85.73       68.27     17.38 o
   5  10   2        0.46        4.25     12.32 o
   0  11   2      247.71      211.67     25.65 o
   1  11   2       43.41       36.52     29.91 o
   2  11   2        7.87       17.53     12.31 o
   3  11   2       22.77       24.69     13.69 o
   4  11   2        2.73       12.86     12.03 o
   5  11   2       67.32       56.01     13.11 o
   0  12   2       15.61        5.53     17.53 o
   1  12   2       17.38       28.94     13.04 o
   2  12   2        9.09       20.72     11.65 o
   3  12   2       14.06       30.15     21.34 o
   4  12   2       11.36       10.97     12.19 o
   0  13   2       76.00       93.19     14.38 o
   1  13   2       19.41       10.46     12.55 o
   2  13   2        0.50       27.16      9.85 o
   1   0   3     3109.29     3285.55    108.58 o
   2   0   3     2419.31     2311.00     91.22 o
   3   0   3      843.69      687.82     37.09 o
   4   0   3     2162.98     2512.36     79.36 o
   5   0   3      417.29      400.80     20.88 o
   6   0   3        0.13        1.43     11.14 o
   7   0   3       88.20       57.91     16.43 o
   8   0   3        2.08        5.32     11.77 o
   0   1   3     1044.25     1142.06     13.85 o
   1   1   3     5703.89     6181.32    438.04 o
   2   1   3     5249.14     4915.87     80.48 o
   3   1   3      253.48      264.12     14.63 o
   4   1   3       85.92       94.15      9.12 o
   5   1   3       13.71       19.11     11.27 o
   6   1   3      239.47      207.28     17.54 o
   7   1   3       43.65       18.69     13.56 o
   8   1   3       25.55       13.99     12.94 o
   0   2   3       35.36       24.11      3.38 o
   1   2   3     3852.35     3527.26     42.54 o
   2   2   3      124.47      126.45      7.25 o
   3   2   3      148.73      159.79      9.55 o
   4   2   3      549.50      562.06     29.82 o
   5   2   3      214.00      223.21     15.21 o
   6   2   3      395.08      288.14     20.22 o
   7   2   3        7.68       10.34     13.59 o
   8   2   3       18.03       13.81     13.53 o
   0   3   3     3138.82     2571.17     23.47 o
   1   3   3      413.68      444.93     16.46 o
   2   3   3     1845.36     1700.44    277.70 o
   3   3   3     3351.40     3210.13     64.88 o
   4   3   3      410.92      424.45     17.55 o
   5   3   3       51.46       41.71     12.02 o
   6   3   3       73.02       91.64     15.24 o
   7   3   3       95.81      108.34     27.01 o
   8   3   3       21.91       49.61     19.93 o
   0   4   3        1.31       14.69      5.81 o
   1   4   3     5820.49     5085.29     97.77 o
   2   4   3     1110.15     1127.17     21.15 o
   3   4   3      563.10      554.88     17.54 o
   4   4   3       10.13       10.36      9.44 o
   5   4   3       40.13       43.34     21.98 o
   6   4   3      194.04      195.06     17.66 o
   7   4   3      247.51      233.27     23.78 o
   8   4   3        8.78       11.75     10.82 o
   0   5   3     3051.25     2698.02     36.88 o
   1   5   3     1341.24     1567.11     44.28 o
   2   5   3     1480.29     1348.93     30.17 o
   3   5   3       70.54       65.47     13.75 o
   4   5   3      154.48      130.41     12.78 o
   5   5   3      210.31      222.00     39.21 o
   6   5   3       57.58       42.15     14.38 o
   7   5   3       19.69       32.91     14.69 o
   0   6   3       82.31       72.32      8.45 o
   1   6   3      344.19      331.37     14.19 o
   2   6   3      612.88      554.39     18.47 o
   3   6   3      167.89      170.77     14.27 o
   4   6   3      373.46      439.05     21.22 o
   5   6   3      260.02      255.08     21.93 o
   6   6   3       96.09       87.10     19.79 o
   7   6   3        1.39       17.80     11.69 o
   0   7   3       57.71       62.46      9.94 o
   1   7   3       45.35       31.94     14.07 o
   2   7   3       31.72       62.34     10.61 o
   3   7   3      403.01      432.63     20.17 o
   4   7   3      520.17      537.79     24.83 o
   5   7   3        9.05       16.14     13.45 o
   6   7   3       29.50       32.59     14.07 o
   7   7   3       10.73       18.53     12.45 o
   0   8   3        0.48        6.35      8.43 o
   1   8   3      169.14      181.86     20.75 o
   2   8   3      273.54      261.17     17.98 o
   3   8   3       78.85       78.70     15.22 o
   4   8   3      372.11      330.59     21.94 o
   5   8   3       38.83       41.61     13.51 o
   6   8   3       14.17       18.82     14.68 o
   0   9   3       53.43       50.79     12.70 o
   1   9   3      208.60      189.15     16.06 o
   2   9   3      143.44      141.18     16.16 o
   3   9   3      342.83      341.91     31.47 o
   4   9   3       96.07       50.30     17.02 o
   5   9   3       37.84       21.91     14.62 o
   6   9   3        4.70       12.77     13.20 o
   0  10   3       67.86       65.88     29.06 o
   1  10   3       31.15       26.16     13.09 o
   2  10   3       55.21       23.40     13.95 o
   3  10   3        2.23        8.44     12.19 o
   4  10   3       36.98       18.72     13.12 o
   5  10   3       32.95       32.52     14.34 o
   0  11   3       32.08       42.29     19.45 o
   1  11   3       62.59       45.70     12.97 o
   2  11   3        3.03       15.34     12.86 o
   3  11   3       10.58       26.29     21.60 o
   4  11   3       15.95       21.11     12.76 o
   5  11   3       43.17       29.91     13.52 o
   0  12   3       90.58       84.98     15.12 o
   1  12   3        0.94       13.10     12.75 o
   2  12   3       77.92       80.03     16.27 o
   3  12   3        1.25        5.37     11.72 o
   4  12   3       31.08       25.99     13.12 o
   0  13   3        5.53       27.23     12.94 o
   1  13   3        9.33        9.64     12.23 o
   2  13   3       23.31       11.95     13.02 o
   0   0   4    49060.27    43168.38    929.00 o
   1   0   4    14898.40    11620.54    168.72 o
   2   0   4      262.47      266.65      8.78 o
   3   0   4        9.82       22.32      6.98 o
   4   0   4      639.74      633.66     26.38 o
   5   0   4       24.72       27.23     11.51 o
   6   0   4       65.88       87.98     13.69 o
   7   0   4       15.51       17.62     12.57 o
   8   0   4       11.42        7.00     10.93 o
   0   1   4    14011.68    13632.73    180.62 o
   1   1   4     3054.48     2579.32    104.46 o
   2   1   4     1005.29      880.40     38.75 o
   3   1   4      184.21      236.62     15.06 o
   4   1   4        0.74       19.02      7.65 o
   5   1   4        7.79       21.95     15.92 o
   6   1   4       91.81      101.32     13.97 o
   7   1   4       49.12       55.46     13.61 o
   8   1   4       28.58       32.11     11.71 o
   0   2   4     7342.14     8126.01     36.06 o
   1   2   4     7298.98     7146.77    108.13 o
   2   2   4     6162.73     5444.93     38.58 o
   3   2   4     3040.20     2998.87     51.37 o
   4   2   4      776.85      816.34     22.56 o
   5   2   4      334.44      322.07     17.60 o
   6   2   4      369.91      348.56     32.61 o
   7   2   4       20.93        8.79     12.39 o
   8   2   4       18.06       19.25     15.51 o
   0   3   4     1783.93     2023.79     21.02 o
   1   3   4     1139.15      984.03    176.36 o
   2   3   4      679.35      482.26     18.85 o
   3   3   4      119.36      136.92      9.70 o
   4   3   4       36.93       23.21     10.47 o
   5   3   4      309.65      339.22     17.56 o
   6   3   4        0.78        8.09     13.65 o
   7   3   4       41.93       33.12     15.12 o
   8   3   4       26.97        7.71     13.19 o
   0   4   4       50.09       45.75      6.07 o
   1   4   4     3577.54     3246.59     59.58 o
   2   4   4      720.25      587.07     18.21 o
   3   4   4      233.75      246.36     13.07 o
   4   4   4      454.90      380.21     26.05 o
   5   4   4      373.51      303.25     39.77 o
   6   4   4       84.32       82.73     14.26 o
   7   4   4      136.29       99.69     19.71 o
   8   4   4        9.52       20.11     12.65 o
   0   5   4       14.80       18.23      7.26 o
   1   5   4     1962.36     2203.50     90.05 o
   2   5   4      287.06      260.87     12.90 o
   3   5   4      228.22      239.76     17.69 o
   4   5   4       44.97       50.53     10.54 o
   5   5   4        4.14       37.25     16.01 o
   6   5   4       93.57       77.49     15.95 o
   7   5   4        1.36        4.54     12.63 o
   0   6   4     2420.84     2281.15     32.23 o
   1   6   4      276.08      298.75     20.23 o
   2   6   4      546.25      553.34     29.08 o
   3   6   4      865.01      834.92     24.90 o
   4   6   4      107.99       87.46     13.45 o
   5   6   4      346.12      288.64     21.31 o
   6   6   4       23.21       13.89     16.33 o
   7   6   4       53.59       45.39     13.68 o
   0   7   4       59.09       58.10     14.68 o
   1   7   4       30.04       17.18      9.54 o
   2   7   4       77.94       94.53     21.13 o
   3   7   4       23.67       10.35     11.87 o
   4   7   4      473.64      496.79     24.11 o
   5   7   4       41.26       37.25     13.52 o
   6   7   4        5.66        8.04     12.81 o
   7   7   4        7.75       12.08     11.90 o
   0   8   4       18.94       31.76      9.37 o
   1   8   4       78.68       64.48     11.28 o
   2   8   4      192.05      203.50     16.29 o
   3   8   4      414.29      367.88     22.41 o
   4   8   4       79.59       61.37     15.15 o
   5   8   4       61.79       25.36     23.25 o
   6   8   4       24.36       32.93     13.11 o
   0   9   4       54.92       36.56     13.16 o
   1   9   4      184.24      206.36     15.95 o
   2   9   4      500.92      496.64     23.57 o
   3   9   4       71.68      111.93     15.10 o
   4   9   4       16.80       36.51     12.69 o
   5   9   4       14.27        8.84     15.11 o
   6   9   4       28.36        6.66     14.19 o
   0  10   4        4.29       10.52     12.30 o
   1  10   4      152.74      148.65     17.74 o
   2  10   4       41.02       45.46     12.52 o
   3  10   4       22.32       35.12     12.25 o
   4  10   4       30.90       34.16     14.00 o
   5  10   4       34.36       32.28     13.69 o
   0  11   4       76.70       92.09     20.46 o
   1  11   4       37.70       19.89     13.92 o
   2  11   4        8.24       16.12     12.35 o
   3  11   4       24.90       21.98     12.25 o
   4  11   4        1.26        5.94     13.10 o
   0  12   4       54.03       70.60     13.27 o
   1  12   4       18.73       30.49     12.97 o
   2  12   4       28.06       47.53     20.11 o
   3  12   4       11.10       27.86     12.38 o
   0  13   4       16.43        5.79     14.56 o
   1  13   4        8.01       14.71     12.74 o
   2  13   4       11.52       22.19     11.36 o
   1   0   5     7622.47     7851.84    136.35 o
   2   0   5     1991.53     1854.82     68.45 o
   3   0   5     7879.14     6601.96    194.92 o
   4   0   5      989.96     1062.12     24.06 o
   5   0   5      299.38      365.35     16.79 o
   6   0   5      168.34      164.85     16.04 o
   7   0   5       24.14       15.04     25.16 o
   8   0   5       65.43       70.62     12.05 o
   0   1   5      322.65      362.56     17.55 o
   1   1   5     9824.87     9656.69    234.24 o
   2   1   5     1594.36     1636.68     21.15 o
   3   1   5      462.41      500.23     14.82 o
   4   1   5       51.53       62.13      8.54 o
   5   1   5      278.74      289.33     15.81 o
   6   1   5      163.76      162.08     15.06 o
   7   1   5       43.17       22.88     16.69 o
   8   1   5       48.70       34.77     11.77 o
   0   2   5    10374.97    10756.86    179.13 o
   1   2   5     5141.18     4540.60     53.73 o
   2   2   5      909.59      931.36     23.27 o
   3   2   5      207.31      210.04     15.47 o
   4   2   5      352.36      378.39     16.92 o
   5   2   5       96.95      102.38     12.68 o
   6   2   5      140.47      145.06     26.86 o
   7   2   5       15.95       11.72     13.09 o
   8   2   5        9.99        9.91     11.16 o
   0   3   5     1418.36     1259.29     17.34 o
   1   3   5     3241.83     2915.11     27.00 o
   2   3   5      357.25      332.16     14.75 o
   3   3   5     1835.11     2044.79     59.39 o
   4   3   5      274.44      223.92     17.32 o
   5   3   5      180.09      195.25     21.99 o
   6   3   5      179.45      229.09     17.58 o
   7   3   5       92.28       76.96     15.69 o
   8   3   5       96.14       95.18     15.17 o
   0   4   5     1598.12     1287.69     59.12 o
   1   4   5     1087.56     1190.75     31.68 o
   2   4   5     2775.69     2906.09     66.29 o
   3   4   5       52.79       54.28      8.29 o
   4   4   5      128.61      100.94     19.28 o
   5   4   5      218.06      220.99     17.79 o
   6   4   5       11.55       32.71     19.14 o
   7   4   5        6.69       21.40     14.39 o
   8   4   5       26.27        8.14     11.47 o
   0   5   5      603.29      533.28     15.00 o
   1   5   5      380.76      401.83     13.84 o
   2   5   5      555.58      455.22     15.51 o
   3   5   5       40.77       54.69     14.64 o
   4   5   5      456.70      441.22     20.20 o
   5   5   5      348.76      377.51     20.71 o
   6   5   5       98.94      134.34     16.43 o
   7   5   5        4.01        5.30     12.55 o
   0   6   5       55.49       70.64     13.14 o
   1   6   5       18.95       40.46      8.57 o
   2   6   5       53.73       60.12      8.96 o
   3   6   5      576.12      553.18     30.01 o
   4   6   5      357.98      334.74     24.47 o
   5   6   5       89.72      111.90     24.55 o
   6   6   5       39.08       20.61     14.81 o
   7   6   5        3.06       12.35     13.51 o
   0   7   5       84.32       76.02      9.23 o
   1   7   5      735.41      698.09     39.30 o
   2   7   5      541.46      460.01     19.39 o
   3   7   5      288.11      237.23     16.99 o
   4   7   5      236.37      287.78     25.48 o
   5   7   5      142.64      132.35     18.80 o
   6   7   5       17.13       15.56     13.97 o
   7   7   5        8.43       29.27     11.20 o
   0   8   5        2.79       17.73     10.50 o
   1   8   5       25.69       49.73     20.12 o
   2   8   5      474.05      508.74     48.68 o
   3   8   5       91.78       93.06     13.25 o
   4   8   5       67.32       63.50     14.09 o
   5   8   5       29.31       40.37     14.41 o
   6   8   5       71.58       61.49     15.00 o
   0   9   5      164.45      144.51     15.31 o
   1   9   5      134.47      116.91     14.76 o
   2   9   5      117.73      120.95     16.07 o
   3   9   5      183.81      176.91     17.87 o
   4   9   5        7.51       20.66     14.53 o
   5   9   5       62.69       58.88     15.43 o
   6   9   5       19.82       33.30     12.88 o
   0  10   5      137.44      113.31     22.13 o
   1  10   5       50.28       36.17     14.41 o
   2  10   5       19.90        1.62     13.23 o
   3  10   5       34.98       45.94     14.26 o
   4  10   5       20.45       12.55     15.41 o
   5  10   5       15.25       23.00     12.69 o
   0  11   5        3.82       20.26     14.86 o
   1  11   5       10.02       15.76     13.72 o
   2  11   5       18.87       35.32     12.10 o
   3  11   5       39.20       40.84     12.24 o
   4  11   5       42.37       29.89     14.14 o
   0  12   5       80.86       89.63     18.89 o
   1  12   5       66.99       58.93     15.59 o
   2  12   5        3.85        6.64     12.36 o
   3  12   5       25.14       17.92     12.57 o
   0  13   5        8.67        2.13     15.91 o
   1  13   5        8.57       19.03     12.55 o
   2  13   5        2.09       17.20     13.89 o
   0   0   6    22457.94    25379.01    256.25 o
   1   0   6     9515.45     8513.36     45.36 o
   2   0   6     5633.47     5788.62    259.64 o
   3   0   6     1443.14     1513.05     85.64 o
   4   0   6      682.85      667.35     19.53 o
   5   0   6        0.45       14.79     14.14 o
   6   0   6       27.42       33.69     13.54 o
   7   0   6       59.75       70.13     21.23 o
   8   0   6       10.71       22.93     20.49 o
   0   1   6      996.84      834.67     10.97 o
   1   1   6     2057.66     2040.27     22.77 o
   2   1   6      749.54      768.72     12.67 o
   3   1   6     4145.42     4190.30     40.10 o
   4   1   6       73.05       52.45     10.04 o
   5   1   6       89.17      103.79     20.72 o
   6   1   6       86.92       93.71     15.09 o
   7   1   6       59.34       52.19     18.89 o
   8   1   6       48.86       24.44     19.05 o
   0   2   6      662.76      707.87     11.97 o
   1   2   6     7415.68     6733.07     61.85 o
   2   2   6     6787.29     6401.91    249.32 o
   3   2   6      249.14      294.03     12.74 o
   4   2   6      416.51      451.62     16.84 o
   5   2   6      106.19       87.81     13.71 o
   6   2   6       50.49       62.97     14.86 o
   7   2   6      122.82       86.38     18.01 o
   8   2   6       44.34       20.72     12.93 o
   0   3   6     3238.50     3245.48     27.58 o
   1   3   6     4731.50     3932.77     58.92 o
   2   3   6     1477.99     1232.86     20.71 o
   3   3   6     1542.75     1459.58     26.44 o
   4   3   6      422.93      427.19     21.66 o
   5   3   6      157.90      178.45     22.87 o
   6   3   6      365.33      396.18     22.60 o
   7   3   6       20.07       34.55     13.78 o
   8   3   6       41.27       32.92     13.33 o
   0   4   6     8246.71     8446.63     71.68 o
   1   4   6      838.28      827.34     26.58 o
   2   4   6     2648.87     2887.33     33.63 o
   3   4   6       89.41       69.15     15.26 o
   4   4   6      154.23      160.03     13.06 o
   5   4   6       72.50      124.51     31.99 o
   6   4   6      272.39      296.09     56.42 o
   7   4   6      116.87      113.26     20.64 o
   8   4   6        6.32       21.48     11.04 o
   0   5   6        6.84        0.21      6.90 o
   1   5   6       85.90       78.63      8.09 o
   2   5   6      627.21      662.47     18.85 o
   3   5   6      373.91      306.44     18.49 o
   4   5   6       21.28       18.08     10.59 o
   5   5   6        0.96       15.95     12.14 o
   6   5   6       29.33       58.35     17.13 o
   7   5   6       23.95       29.69     12.41 o
   0   6   6     1190.06     1148.68     23.67 o
   1   6   6      488.79      435.92     33.84 o
   2   6   6      169.78      175.49     12.00 o
   3   6   6      207.56      244.41     24.80 o
   4   6   6      316.24      334.50     19.30 o
   5   6   6       80.63       89.73     17.21 o
   6   6   6        3.34       18.98     13.72 o
   7   6   6       18.80       12.49     13.43 o
   0   7   6      101.83      106.98     10.70 o
   1   7   6      310.97      261.90     15.23 o
   2   7   6      581.33      554.15     31.15 o
   3   7   6      332.95      303.99     18.54 o
   4   7   6       77.56      118.08     15.35 o
   5   7   6       81.73       68.35     15.72 o
   6   7   6       27.21        6.84     13.97 o
   7   7   6        1.50        8.10     10.56 o
   0   8   6      257.51      234.04     16.07 o
   1   8   6      430.20      455.72     20.49 o
   2   8   6      275.89      313.49     18.88 o
   3   8   6      103.51      138.15     14.67 o
   4   8   6        4.45       26.77     14.27 o
   5   8   6      155.37      143.08     19.33 o
   6   8   6        0.75       13.79     14.26 o
   0   9   6       13.30        1.33     11.10 o
   1   9   6       32.47       39.28     13.84 o
   2   9   6       76.26       81.74     14.19 o
   3   9   6      131.41      150.88     21.02 o
   4   9   6      182.65      164.31     18.85 o
   5   9   6       21.33       14.32     14.65 o
   6   9   6       43.83       48.26     18.44 o
   0  10   6       63.35       56.30     23.79 o
   1  10   6       22.28       16.38     12.55 o
   2  10   6        6.20       29.48     11.51 o
   3  10   6       99.10       89.02     15.59 o
   4  10   6       12.13       32.89     14.36 o
   5  10   6       76.38       74.46     15.22 o
   0  11   6      518.66      473.31     24.50 o
   1  11   6       17.06       29.13     12.88 o
   2  11   6        0.99        8.47     13.60 o
   3  11   6       23.40       20.02     15.02 o
   4  11   6       11.62       11.63     12.46 o
   0  12   6        0.14       18.49     21.64 o
   1  12   6       86.84       78.38     36.51 o
   2  12   6       18.30       31.99     11.81 o
   3  12   6       10.84       48.03     10.96 o
   0  13   6        0.66       12.74     13.09 o
   1  13   6       49.36       38.24     21.20 o
   2  13   6        7.33       11.93     12.20 o
   1   0   7    17319.04    18016.89    242.31 o
   2   0   7     1400.35     1668.26     43.96 o
   3   0   7      867.62      738.12     25.15 o
   4   0   7      387.09      386.78     17.82 o
   5   0   7       72.28       60.95     11.88 o
   6   0   7       37.77       30.15     12.66 o
   7   0   7        0.19       14.09     14.09 o
   8   0   7        0.73        1.58     12.03 o
   0   1   7     2003.07     2235.80     19.68 o
   1   1   7     1180.61     1277.33     16.09 o
   2   1   7       38.25       84.12      6.58 o
   3   1   7     2307.07     2000.03     88.87 o
   4   1   7      126.09      108.78     11.57 o
   5   1   7      213.11      235.34     19.41 o
   6   1   7      227.30      243.60     18.90 o
   7   1   7       15.44       19.19     13.34 o
   8   1   7       43.23       40.00     13.93 o
   0   2   7     1829.77     1670.06     23.29 o
   1   2   7     2902.97     3375.21    107.57 o
   2   2   7      438.42      520.91     13.43 o
   3   2   7      231.24      273.14     10.70 o
   4   2   7       12.73       14.83      8.37 o
   5   2   7       57.86       71.86     12.13 o
   6   2   7      246.31      238.35     27.15 o
   7   2   7       57.04       46.15     15.10 o
   8   2   7        1.56        3.81     10.76 o
   0   3   7       28.16       26.28      4.95 o
   1   3   7     1765.27     1878.63     32.19 o
   2   3   7     2444.54     2946.95     32.21 o
   3   3   7     1405.18     1336.46     57.17 o
   4   3   7      502.74      547.13     19.18 o
   5   3   7       33.26       33.47     10.98 o
   6   3   7      252.44      217.94     19.95 o
   7   3   7       32.15       38.39     18.26 o
   8   3   7       28.91       12.21     13.79 o
   0   4   7       18.23       28.51      6.61 o
   1   4   7      784.19      795.09    145.55 o
   2   4   7      550.04      488.15     15.31 o
   3   4   7      994.36      969.32     32.21 o
   4   4   7      297.77      359.78     17.80 o
   5   4   7       38.34       37.36     13.09 o
   6   4   7      102.79      126.22     15.67 o
   7   4   7       72.30      107.62     19.70 o
   8   4   7        9.14        7.28     10.96 o
   0   5   7      513.32      567.37     12.78 o
   1   5   7     1113.77     1076.17     47.34 o
   2   5   7      701.68      718.69     18.96 o
   3   5   7      182.72      210.10     13.75 o
   4   5   7       30.98       44.23     11.11 o
   5   5   7      163.92      179.54     17.35 o
   6   5   7       61.76       42.41     14.79 o
   7   5   7       35.25       24.95     13.66 o
   0   6   7        1.92       17.78     13.62 o
   1   6   7       37.99       28.19      7.79 o
   2   6   7      907.43      871.30     23.56 o
   3   6   7       51.58       51.90     12.91 o
   4   6   7       42.97       61.02     13.29 o
   5   6   7      128.84      156.05     16.09 o
   6   6   7       12.35       22.27     18.00 o
   7   6   7       28.18       14.38     13.38 o
   0   7   7      174.55      207.35     12.94 o
   1   7   7      196.33      217.98     14.54 o
   2   7   7      170.31      165.19     13.79 o
   3   7   7        0.71        4.37     11.10 o
   4   7   7      683.24      654.35     27.53 o
   5   7   7        6.78        4.10     13.79 o
   6   7   7       10.53       21.35     13.12 o
   7   7   7       15.29       10.15     12.80 o
   0   8   7      136.39      104.08     21.55 o
   1   8   7       64.67       53.99     15.70 o
   2   8   7       12.78       18.90     12.82 o
   3   8   7      371.43      402.89     22.94 o
   4   8   7      101.59       75.90     15.02 o
   5   8   7       70.80       95.38     22.53 o
   6   8   7       35.24       41.23     12.83 o
   0   9   7      106.78      119.23     14.56 o
   1   9   7      125.03      156.73     15.16 o
   2   9   7      125.92      123.94     15.82 o
   3   9   7       84.61       71.79     15.11 o
   4   9   7       29.45       69.56     13.96 o
   5   9   7       36.56       25.88     17.60 o
   6   9   7       21.55       14.56     12.70 o
   0  10   7       23.86       21.21     12.81 o
   1  10   7      136.83      140.11     21.98 o
   2  10   7       86.62      103.25     14.59 o
   3  10   7       12.60       12.53     12.76 o
   4  10   7       50.70       47.47     19.18 o
   5  10   7       16.70       20.31     13.26 o
   0  11   7       33.46       54.71     14.09 o
   1  11   7       48.93       51.59     24.18 o
   2  11   7       22.04       28.20     13.31 o
   3  11   7        1.67       13.96     12.29 o
   4  11   7       30.23       31.64     14.39 o
   0  12   7       96.48      141.38     17.38 o
   1  12   7        6.58       15.77     13.97 o
   2  12   7       38.91       38.98     14.05 o
   3  12   7        4.42       10.78     12.74 o
   0  13   7        0.71        1.91     12.69 o
   1  13   7       12.07       33.45     12.80 o
   2  13   7       15.17        8.96     11.82 o
   0   0   8      631.74      633.59     23.56 o
   1   0   8    18763.80    17551.46    251.20 o
   2   0   8     1374.56     1423.05     23.86 o
   3   0   8      993.67     1204.01     22.33 o
   4   0   8       24.71       40.05     18.30 o
   5   0   8       65.37       68.83     10.97 o
   6   0   8       81.42      116.21     15.00 o
   7   0   8       28.17       46.14     12.12 o
   8   0   8       19.19       16.30     11.21 o
   0   1   8     1103.40     1269.09     29.74 o
   1   1   8     1221.62     1592.10     18.41 o
   2   1   8       46.16       40.78      5.60 o
   3   1   8      253.42      234.66     11.37 o
   4   1   8      201.69      210.84     13.53 o
   5   1   8        0.97       23.58     20.69 o
   6   1   8        4.63       11.95     13.77 o
   7   1   8       27.96       20.54     12.87 o
   8   1   8       47.49       37.66     12.14 o
   0   2   8     1920.13     1997.44     20.54 o
   1   2   8     1550.75     1620.92     32.60 o
   2   2   8      383.05      353.57     16.74 o
   3   2   8      394.75      454.83     15.65 o
   4   2   8      103.79      122.77     11.90 o
   5   2   8      178.48      187.98     15.82 o
   6   2   8      157.35      140.90     18.82 o
   7   2   8      134.16      159.75     16.80 o
   8   2   8        6.12       21.43     11.77 o
   0   3   8     2118.73     1648.41     21.13 o
   1   3   8     1418.22     1580.40    185.48 o
   2   3   8     2156.18     2333.90     29.31 o
   3   3   8      963.38      922.64     25.47 o
   4   3   8       24.94       20.90     16.79 o
   5   3   8      251.29      251.92     25.25 o
   6   3   8      107.12      109.36     17.02 o
   7   3   8       50.73       73.76     16.34 o
   8   3   8       26.88       30.84     11.21 o
   0   4   8        0.04       13.31      6.22 o
   1   4   8      348.43      316.25     11.86 o
   2   4   8      987.62      938.35     20.52 o
   3   4   8      149.69      129.34     11.53 o
   4   4   8      481.41      424.75     18.95 o
   5   4   8      808.18      768.31     27.30 o
   6   4   8      197.09      189.30     17.83 o
   7   4   8       89.68       84.57     27.54 o
   8   4   8        4.45       11.49     11.67 o
   0   5   8      581.10      587.83     19.78 o
   1   5   8     2144.39     1854.57     50.41 o
   2   5   8       57.70       65.23      9.76 o
   3   5   8      141.28      140.35     25.59 o
   4   5   8       12.61       10.42     10.91 o
   5   5   8      113.50      144.62     15.58 o
   6   5   8       10.39       14.57     13.91 o
   7   5   8        6.04       19.65     14.24 o
   0   6   8        5.13        5.07      6.99 o
   1   6   8      925.01      977.70     23.42 o
   2   6   8      302.60      273.29     57.20 o
   3   6   8      684.30      733.12     23.70 o
   4   6   8      115.74      124.59     14.88 o
   5   6   8      555.33      580.21     46.83 o
   6   6   8        1.23       17.21     15.30 o
   7   6   8       28.48       46.86     17.63 o
   0   7   8        3.30        8.22      8.10 o
   1   7   8      134.33      150.21     13.81 o
   2   7   8       80.19      115.83     13.25 o
   3   7   8      323.45      300.01     18.86 o
   4   7   8      383.33      377.92     23.10 o
   5   7   8       35.56       43.27     13.63 o
   6   7   8       10.33       10.40     14.26 o
   7   7   8       15.77       18.96     12.37 o
   0   8   8      171.79      164.68     14.26 o
   1   8   8        0.32       17.67     15.21 o
   2   8   8      478.40      457.50     21.31 o
   3   8   8      373.02      384.63     21.86 o
   4   8   8       25.42       27.79     14.19 o
   5   8   8       17.67       28.70     14.45 o
   6   8   8       83.22      101.47     16.29 o
   0   9   8       40.81       50.97     20.96 o
   1   9   8       67.79       82.07     14.74 o
   2   9   8      322.61      325.22     48.73 o
   3   9   8       26.71       23.37     12.75 o
   4   9   8        6.33        9.45     14.43 o
   5   9   8       17.01       10.15     13.80 o
   6   9   8        9.54       23.82     14.82 o
   0  10   8       57.07       88.74     22.81 o
   1  10   8       22.82       26.23     12.63 o
   2  10   8       14.70       53.85     11.62 o
   3  10   8       29.79       36.59     17.23 o
   4  10   8       15.90       21.11     20.29 o
   5  10   8        6.51       20.03     13.62 o
   0  11   8       72.18       55.90     14.86 o
   1  11   8       88.04       93.16     16.29 o
   2  11   8        3.73       10.39     12.65 o
   3  11   8        5.14       17.80     13.34 o
   4  11   8        0.71        2.61     13.46 o
   0  12   8       34.50       41.05     14.67 o
   1  12   8        4.10       24.37     14.66 o
   2  12   8       11.72       16.35     13.98 o
   3  12   8       19.27       21.29     12.23 o
   0  13   8        6.63        8.12     26.32 o
   1  13   8       12.24        7.62     13.20 o
   2  13   8       17.58       24.50     13.00 o
   1   0   9     1475.17     1405.19     18.69 o
   2   0   9       55.37       63.90      5.13 o
   3   0   9      188.38      217.82     18.97 o
   4   0   9      251.75      280.89     13.91 o
   5   0   9       48.99       40.16     11.44 o
   6   0   9      453.85      479.68     24.22 o
   7   0   9       80.98       88.12     14.73 o
   8   0   9       89.88       87.43     13.07 o
   0   1   9     3851.99     3933.06     70.36 o
   1   1   9     4242.88     3602.85     53.56 o
   2   1   9     1645.76     1829.48     31.30 o
   3   1   9      309.73      367.34     14.00 o
   4   1   9        7.05        1.06      8.08 o
   5   1   9      198.66      200.58     16.70 o
   6   1   9      305.33      265.40     20.14 o
   7   1   9       25.18       16.85     13.74 o
   8   1   9       45.98       49.51     17.85 o
   0   2   9     8545.59    10305.73    154.60 o
   1   2   9     6007.48     5161.42     75.12 o
   2   2   9      461.53      416.33     17.77 o
   3   2   9     1116.67      931.67     45.35 o
   4   2   9      262.14      311.12     16.26 o
   5   2   9      206.63      194.76     14.29 o
   6   2   9      341.42      392.15     21.73 o
   7   2   9       30.62       29.04     14.18 o
   8   2   9       43.12       20.63     12.36 o
   0   3   9     5124.45     4221.47     41.69 o
   1   3   9     1035.44     1140.92     18.87 o
   2   3   9      645.48      705.91     17.49 o
   3   3   9     1019.79     1030.67     23.03 o
   4   3   9      104.26      103.38     11.98 o
   5   3   9      270.24      273.16     19.14 o
   6   3   9      140.21      115.78     16.21 o
   7   3   9       59.73       42.38     14.62 o
   8   3   9       46.70       53.42     24.56 o
   0   4   9     3188.12     3112.45     52.06 o
   1   4   9     1251.70     1165.48     20.98 o
   2   4   9     1044.89     1041.69     22.05 o
   3   4   9      292.53      232.68     14.19 o
   4   4   9      475.59      450.62     19.21 o
   5   4   9       24.26       20.00     11.85 o
   6   4   9      229.81      267.51     38.82 o
   7   4   9        2.48        9.82     12.40 o
   8   4   9       35.27       35.75     16.25 o
   0   5   9       35.35       16.00      9.51 o
   1   5   9       77.68       61.55      8.08 o
   2   5   9      225.43      309.88     13.97 o
   3   5   9      372.10      379.75     17.10 o
   4   5   9      176.01      209.59     16.27 o
   5   5   9      534.92      580.34     25.61 o
   6   5   9      109.21      104.13     26.04 o
   7   5   9       10.46       23.31     13.63 o
   0   6   9      162.44      209.84     12.59 o
   1   6   9      145.18      133.94     11.67 o
   2   6   9       85.71       96.07     15.74 o
   3   6   9       72.13       83.33     12.10 o
   4   6   9      518.34      534.45     24.10 o
   5   6   9      295.14      289.03     21.48 o
   6   6   9       10.95       41.06     19.80 o
   7   6   9       27.69       70.85     12.73 o
   0   7   9       43.67       46.08      9.97 o
   1   7   9      288.74      279.79     15.86 o
   2   7   9       85.85      127.44     13.27 o
   3   7   9      253.68      271.22     17.47 o
   4   7   9        4.57       14.48     12.37 o
   5   7   9       89.53      109.28     17.22 o
   6   7   9       14.18       16.49     13.38 o
   7   7   9       64.70       52.17     13.02 o
   0   8   9       38.89       56.47     11.08 o
   1   8   9      466.55      458.24     21.53 o
   2   8   9      215.03      190.42     16.10 o
   3   8   9      161.73      160.66     18.11 o
   4   8   9      191.68      183.54     31.34 o
   5   8   9        0.29       18.76     13.83 o
   6   8   9       17.00       24.34     14.23 o
   0   9   9       12.81       31.19     12.68 o
   1   9   9      124.99      101.48     15.32 o
   2   9   9       78.48      107.16     19.58 o
   3   9   9       41.92       16.15     16.16 o
   4   9   9       44.12       56.70     13.47 o
   5   9   9       78.93       88.76     16.47 o
   6   9   9       11.66        9.25     13.04 o
   0  10   9      122.58       75.51     16.01 o
   1  10   9       43.56       44.83     14.73 o
   2  10   9       30.50       24.64     13.54 o
   3  10   9        6.82       16.35     13.06 o
   4  10   9       54.19       85.00     15.46 o
   5  10   9       39.70       39.89     19.08 o
   0  11   9       95.23      103.35     37.70 o
   1  11   9       17.32       19.75     12.74 o
   2  11   9       11.06       31.42     18.07 o
   3  11   9       14.27       12.14     13.71 o
   4  11   9       44.73       63.80     13.09 o
   0  12   9       94.56       72.31     18.82 o
   1  12   9       49.59       40.56     15.40 o
   2  12   9       38.81       49.97     29.92 o
   3  12   9       19.16       22.82     13.04 o
   0  13   9        0.02       12.07     13.63 o
   1  13   9        4.73       44.12     16.33 o
   0   0  10     9083.57     9579.21     45.29 o
   1   0  10     1681.40     1865.52     87.24 o
   2   0  10     1501.06     1408.16     68.18 o
   3   0  10     4277.65     4132.43     50.05 o
   4   0  10        7.06       10.64      7.07 o
   5   0  10      163.79      161.20     14.45 o
   6   0  10      216.03      204.40     27.39 o
   7   0  10       35.48       44.62     17.87 o
   8   0  10        0.53       27.42     13.20 o
   0   1  10      410.84      405.66     10.48 o
   1   1  10     1706.14     1742.94     20.67 o
   2   1  10       35.57       40.01     11.56 o
   3   1  10      162.65      199.37     19.64 o
   4   1  10      100.90       98.75      9.77 o
   5   1  10      184.05      172.73     14.72 o
   6   1  10       32.82       41.66     16.71 o
   7   1  10       28.05       14.36     14.69 o
   8   1  10       21.43       30.58     17.30 o
   0   2  10     1343.97     1356.99     18.25 o
   1   2  10     5147.49     4583.87     60.87 o
   2   2  10     3279.48     3395.98     55.73 o
   3   2  10      989.65     1002.86     22.26 o
   4   2  10       95.96      101.59     11.67 o
   5   2  10       91.48      112.92     21.19 o
   6   2  10       43.01       32.99     14.34 o
   7   2  10       46.99       44.76     13.74 o
   8   2  10       47.30       45.48     20.61 o
   0   3  10     4473.46     3951.06     33.51 o
   1   3  10     1216.95     1238.97     21.26 o
   2   3  10     1985.54     1756.38     43.56 o
   3   3  10      195.31      162.40     15.83 o
   4   3  10      200.36      192.73     31.53 o
   5   3  10       72.82       52.73     12.77 o
   6   3  10      105.39       84.92     16.58 o
   7   3  10        3.99       17.89     12.81 o
   8   3  10       10.85       17.37     12.22 o
   0   4  10      114.25      123.63      8.62 o
   1   4  10      532.51      482.10     14.57 o
   2   4  10      807.84      824.34     20.29 o
   3   4  10      314.93      313.80     15.42 o
   4   4  10      148.43      180.99     15.61 o
   5   4  10        7.43       18.22     11.17 o
   6   4  10      115.23      110.88     16.93 o
   7   4  10       39.27       24.36     22.20 o
   0   5  10      206.81      194.34     11.29 o
   1   5  10      294.42      329.14     13.76 o
   2   5  10      151.15      120.13     10.36 o
   3   5  10        3.10       15.39     14.14 o
   4   5  10       95.05      115.53     13.65 o
   5   5  10      242.75      213.87     19.82 o
   6   5  10      111.79       89.37     28.16 o
   7   5  10       16.09       27.55     21.00 o
   0   6  10       40.75       19.17      8.70 o
   1   6  10      975.30      954.67     24.30 o
   2   6  10      241.39      273.58     14.83 o
   3   6  10       94.48       88.43     21.56 o
   4   6  10      114.08      123.02     14.99 o
   5   6  10       12.50       20.37     13.78 o
   6   6  10        0.13       17.71     12.19 o
   7   6  10       24.65        4.50     14.06 o
   0   7  10       15.36        8.55      8.56 o
   1   7  10      188.55      213.49     29.74 o
   2   7  10       18.61       15.83     10.91 o
   3   7  10       89.86      105.34     14.19 o
   4   7  10      167.12      169.34     24.93 o
   5   7  10      120.73      117.61     31.89 o
   6   7  10       31.21       72.89     13.50 o
   7   7  10        9.09        9.82     12.67 o
   0   8  10       63.21       37.24     29.53 o
   1   8  10      142.70      149.28     30.13 o
   2   8  10      311.66      278.66     18.39 o
   3   8  10      184.93      222.32     18.48 o
   4   8  10      110.53      113.86     17.63 o
   5   8  10      124.24      147.94     17.29 o
   6   8  10       15.18       15.08     13.62 o
   0   9  10      183.76      203.10     17.15 o
   1   9  10       33.88       18.19     12.89 o
   2   9  10       19.58       15.39     14.42 o
   3   9  10       55.13       48.30     13.54 o
   4   9  10      176.58      163.10     24.74 o
   5   9  10       66.63       53.39     19.64 o
   6   9  10       43.09       52.51     21.81 o
   0  10  10        9.31       28.23     16.80 o
   1  10  10       41.11       14.37     14.52 o
   2  10  10       59.53       60.98     32.61 o
   3  10  10       25.97       16.03     14.81 o
   4  10  10        4.15       15.50     13.34 o
   5  10  10       56.88       52.99     14.55 o
   0  11  10      298.40      345.26     22.74 o
   1  11  10       16.35       15.28     14.02 o
   2  11  10       61.50       55.78     14.11 o
   3  11  10       54.75       47.23     19.17 o
   4  11  10        4.82        8.71     12.81 o
   0  12  10      113.06      107.20     17.20 o
   1  12  10       30.03        7.30     14.55 o
   2  12  10       18.49       25.59     13.00 o
   3  12  10        0.25        0.00     10.90 o
   0  13  10        5.99       21.34     13.40 o
   1  13  10      156.84      113.70     17.70 o
   1   0  11     3028.18     2965.45     29.78 o
   2   0  11     2723.99     2213.18     71.93 o
   3   0  11      528.36      534.85     26.38 o
   4   0  11      107.95      113.53      9.09 o
   5   0  11      151.32      121.02     17.10 o
   6   0  11        3.20       43.85     17.36 o
   7   0  11        1.44        5.66     15.56 o
   8   0  11        0.40       11.77     16.70 o
   0   1  11     7828.19     6911.64     58.39 o
   1   1  11      634.15      685.27     31.14 o
   2   1  11     1293.36     1072.57     27.03 o
   3   1  11      222.41      254.15     12.13 o
   4   1  11      232.58      254.77     31.31 o
   5   1  11      448.05      404.07     36.17 o
   6   1  11       45.76       69.36     16.69 o
   7   1  11        2.30       10.22     13.17 o
   8   1  11       27.89       51.06     16.28 o
   0   2  11       49.26       55.78      8.36 o
   1   2  11      444.77      406.38     11.97 o
   2   2  11     2181.13     1909.56     26.58 o
   3   2  11      500.00      479.15     19.74 o
   4   2  11      531.60      508.12     19.41 o
   5   2  11       64.44       71.25     13.09 o
   6   2  11        7.87        5.59     13.39 o
   7   2  11       36.54        9.52     14.92 o
   8   2  11       12.27        8.11     12.91 o
   0   3  11       28.28       29.41      5.68 o
   1   3  11      757.80      595.22     15.04 o
   2   3  11     6684.12     6780.78    128.28 o
   3   3  11      395.81      407.12     15.54 o
   4   3  11      750.20      757.57     23.78 o
   5   3  11      221.25      193.82     18.43 o
   6   3  11      213.31      221.38     26.76 o
   7   3  11       14.96       31.49     13.16 o
   8   3  11       23.39       24.13     11.74 o
   0   4  11      602.30      668.58     16.09 o
   1   4  11      975.90      835.07     21.76 o
   2   4  11     1360.72     1121.77     23.52 o
   3   4  11      418.68      495.49     33.15 o
   4   4  11      410.83      346.44     18.54 o
   5   4  11      158.50      144.26     16.11 o
   6   4  11       44.30       52.73     14.34 o
   7   4  11       10.02        0.76     13.18 o
   0   5  11      155.92      142.25     12.29 o
   1   5  11      471.02      499.41     42.27 o
   2   5  11      872.91      799.94     22.15 o
   3   5  11       41.19       41.81     11.80 o
   4   5  11      123.51      140.31     16.02 o
   5   5  11        1.25        0.73     12.64 o
   6   5  11       69.83       65.28     13.20 o
   7   5  11       12.49       10.39     12.79 o
   0   6  11      204.10      186.41     12.69 o
   1   6  11      331.81      291.44     22.11 o
   2   6  11      138.22      150.11     12.78 o
   3   6  11       95.09       94.87     12.88 o
   4   6  11      173.01      175.64     17.42 o
   5   6  11      162.58      183.81     17.71 o
   6   6  11       86.15       86.83     19.41 o
   7   6  11        3.21       11.75     12.59 o
   0   7  11        2.17       26.32      9.69 o
   1   7  11      543.31      530.71     20.84 o
   2   7  11      189.12      219.72     24.30 o
   3   7  11      231.90      256.02     17.88 o
   4   7  11      278.85      244.65     32.75 o
   5   7  11       41.80       37.05     15.33 o
   6   7  11        3.18       22.18     12.96 o
   7   7  11        2.22       12.21     12.39 o
   0   8  11       17.93       10.43     11.26 o
   1   8  11      635.70      662.79     25.28 o
   2   8  11      254.52      272.75     21.61 o
   3   8  11      167.47      200.99     17.85 o
   4   8  11      202.43      240.57     19.66 o
   5   8  11       63.79       42.58     17.64 o
   6   8  11        8.56       11.07     12.60 o
   0   9  11       47.15       50.36     13.26 o
   1   9  11      108.08      105.62     15.30 o
   2   9  11       60.49       78.63     13.36 o
   3   9  11       36.34       40.87     27.79 o
   4   9  11        0.81       11.46     14.78 o
   5   9  11       19.43       18.73     14.17 o
   6   9  11       16.32       24.36     11.84 o
   0  10  11        3.21       10.11     23.52 o
   1  10  11       19.30       30.60     13.88 o
   2  10  11       27.02       15.95     13.79 o
   3  10  11       25.80       29.19     14.93 o
   4  10  11       40.17       18.06     15.45 o
   5  10  11        2.58       28.45     21.02 o
   0  11  11       13.93        2.57     15.25 o
   1  11  11       30.68        7.91     15.31 o
   2  11  11       17.31       19.32     13.17 o
   3  11  11       11.86       15.05     15.29 o
   4  11  11       31.60       44.93     13.09 o
   0  12  11       82.88       89.89     18.02 o
   1  12  11        9.67        8.06     13.49 o
   2  12  11       12.67       11.47     12.20 o
   3  12  11        0.18       12.70     12.01 o
   0  13  11       61.82       74.71     15.54 o
   1  13  11        4.95       23.04     12.12 o
   0   0  12     1856.61     2034.88     35.01 o
   1   0  12      323.31      333.29     14.98 o
   2   0  12     1881.61     1399.61     34.83 o
   3   0  12        9.51       19.91     12.68 o
   4   0  12        0.00        0.07     12.61 o
   5   0  12      607.05      647.52     23.74 o
   6   0  12      223.88      291.46     19.29 o
   7   0  12        0.73        5.65     11.85 o
   8   0  12       12.03        9.29     10.96 o
   0   1  12      370.23      438.19     12.43 o
   1   1  12     1973.24     1961.69     30.01 o
   2   1  12      463.55      434.52     13.43 o
   3   1  12       22.41       18.06      7.85 o
   4   1  12      434.91      421.30     18.79 o
   5   1  12      478.77      536.51     31.17 o
   6   1  12      118.16      125.89     17.79 o
   7   1  12      130.56      111.28     16.54 o
   8   1  12       14.78        5.35     10.54 o
   0   2  12     2109.84     2023.37     40.33 o
   1   2  12     2890.58     3094.69     30.13 o
   2   2  12      101.61      101.81      9.52 o
   3   2  12      233.70      225.73     15.30 o
   4   2  12      488.10      475.84     19.50 o
   5   2  12      289.68      291.88     17.74 o
   6   2  12       16.93       50.13     20.48 o
   7   2  12       21.90       28.91     21.19 o
   8   2  12       23.87       24.76     11.95 o
   0   3  12       29.67       28.05      5.99 o
   1   3  12      290.73      284.59     12.04 o
   2   3  12      121.96      148.30     31.64 o
   3   3  12      375.75      296.77     14.24 o
   4   3  12      162.43      200.72     14.44 o
   5   3  12      208.24      235.50     20.11 o
   6   3  12       97.80      149.46     16.76 o
   7   3  12       17.63       13.33     13.28 o
   8   3  12       44.18       45.00     13.34 o
   0   4  12      252.81      269.09     17.06 o
   1   4  12     1398.09     1461.41     29.03 o
   2   4  12      409.25      481.16     16.84 o
   3   4  12      173.37      183.30     12.66 o
   4   4  12      318.03      317.25     25.78 o
   5   4  12       27.46       36.89     12.92 o
   6   4  12       34.35       36.98     16.20 o
   7   4  12       16.73       17.52     12.55 o
   0   5  12       97.26      108.70      9.01 o
   1   5  12      722.56      808.99     20.34 o
   2   5  12      123.97      102.37     14.47 o
   3   5  12      128.87      122.10     11.96 o
   4   5  12       13.90        6.87     11.07 o
   5   5  12       28.40       69.61     12.95 o
   6   5  12       26.22       26.92     13.72 o
   7   5  12       12.06       10.39     12.77 o
   0   6  12       79.90       76.63     14.53 o
   1   6  12     1088.50     1100.17     25.83 o
   2   6  12       14.14       32.24     16.85 o
   3   6  12       47.02       50.89     11.91 o
   4   6  12       67.43       90.09     14.71 o
   5   6  12      433.55      387.72     33.76 o
   6   6  12        8.99       20.02     13.65 o
   7   6  12        7.76        8.11     13.53 o
   0   7  12      694.52      765.39     24.25 o
   1   7  12      516.65      548.75     21.75 o
   2   7  12      305.88      312.51     17.75 o
   3   7  12      299.16      315.91     19.09 o
   4   7  12       60.19       30.33     14.75 o
   5   7  12       40.61       42.95     16.14 o
   6   7  12       10.75       27.56     10.71 o
   7   7  12        1.88       11.49     11.87 o
   0   8  12      106.66       91.87     12.61 o
   1   8  12      114.03      115.81     14.04 o
   2   8  12        5.06       19.19     11.58 o
   3   8  12       45.32       45.83     13.40 o
   4   8  12        5.82       22.96     18.18 o
   5   8  12      159.40      165.11     18.19 o
   6   8  12       24.94       30.68     13.68 o
   0   9  12      236.31      269.32     19.93 o
   1   9  12        4.16       11.91     12.26 o
   2   9  12      217.58      167.69     18.98 o
   3   9  12       13.33       18.84     13.09 o
   4   9  12       31.34       45.67     13.82 o
   5   9  12       17.79       38.15     14.11 o
   6   9  12        2.49        1.67     12.11 o
   0  10  12       66.89       71.02     18.05 o
   1  10  12      102.50       55.64     18.73 o
   2  10  12       23.33       26.85     14.04 o
   3  10  12        4.50       16.66     14.26 o
   4  10  12       10.02       21.24     15.08 o
   5  10  12       35.41       28.88     14.20 o
   0  11  12       74.75       86.14     16.07 o
   1  11  12       99.04       68.86     16.93 o
   2  11  12       15.50       11.56     13.79 o
   3  11  12       57.15       34.81     16.16 o
   4  11  12        5.05        2.56     13.51 o
   0  12  12        0.49        4.45     14.32 o
   1  12  12        6.93        5.15     13.47 o
   2  12  12        3.00       21.80     13.16 o
   3  12  12       29.28        5.96     12.38 o
   0  13  12      103.54       66.51     38.31 o
   1  13  12       45.07       40.21     13.60 o
   1   0  13      201.97      203.29     10.01 o
   2   0  13     1951.33     2326.37     30.00 o
   3   0  13      111.49      124.47     10.03 o
   4   0  13      444.43      451.38     18.23 o
   5   0  13      326.83      348.54     20.15 o
   6   0  13        1.50       10.61     32.17 o
   7   0  13       45.27       51.03     13.47 o
   8   0  13       18.83       14.69      9.78 o
   0   1  13     1752.69     1577.07     20.82 o
   1   1  13      876.19      904.97     20.54 o
   2   1  13      306.37      351.69     12.86 o
   3   1  13      188.91      189.82     25.67 o
   4   1  13      375.40      370.92     17.74 o
   5   1  13      399.46      444.42     20.74 o
   6   1  13      208.81      230.70     19.33 o
   7   1  13        4.61        9.56     14.75 o
   8   1  13       13.60       23.18     14.25 o
   0   2  13    13773.59    12329.18     60.14 o
   1   2  13     1929.02     1915.17     57.39 o
   2   2  13     1604.95     1421.01     24.25 o
   3   2  13      322.63      344.41     15.58 o
   4   2  13      225.53      203.92     14.13 o
   5   2  13       46.00       52.88     12.61 o
   6   2  13       92.32      110.66     16.18 o
   7   2  13       87.96       51.91     15.59 o
   8   2  13       16.99       23.40     11.02 o
   0   3  13        5.49       17.75      6.46 o
   1   3  13     2701.52     2955.05     32.41 o
   2   3  13      244.70      264.59     16.07 o
   3   3  13       74.38       54.09      9.67 o
   4   3  13      237.24      231.58     15.05 o
   5   3  13       91.36       76.36     14.89 o
   6   3  13      295.56      257.94     31.42 o
   7   3  13       17.64       17.81     13.31 o
   8   3  13       12.32       28.17     18.38 o
   0   4  13      708.05      675.77     17.50 o
   1   4  13     1422.72     1294.40     23.70 o
   2   4  13      731.63      708.33     19.82 o
   3   4  13      524.60      509.77     20.50 o
   4   4  13      418.77      395.48     19.71 o
   5   4  13      252.28      227.07     18.91 o
   6   4  13       76.76       55.90     13.39 o
   7   4  13       26.67       28.49     12.57 o
   0   5  13      352.33      354.36     14.39 o
   1   5  13       14.20       19.95      7.99 o
   2   5  13      545.75      585.19     20.14 o
   3   5  13      144.49      155.39     13.73 o
   4   5  13      455.44      545.21     26.40 o
   5   5  13       46.62       49.54     14.00 o
   6   5  13       52.89       60.86     15.14 o
   7   5  13       18.97       18.96     13.41 o
   0   6  13      326.45      388.21     16.83 o
   1   6  13      101.63      127.08     12.58 o
   2   6  13      150.69      149.77     13.38 o
   3   6  13       81.92       96.30     23.50 o
   4   6  13        6.24       14.31     12.38 o
   5   6  13      430.88      393.51     24.87 o
   6   6  13       24.54       27.50     15.69 o
   7   6  13       41.89       41.62     13.67 o
   0   7  13     2224.34     2180.85     40.58 o
   1   7  13      141.47      140.81     13.68 o
   2   7  13      520.29      522.49     31.81 o
   3   7  13      212.04      202.78     18.48 o
   4   7  13      222.42      205.82     21.68 o
   5   7  13       53.62       39.18     15.25 o
   6   7  13       10.14       27.62     12.80 o
   0   8  13       40.69       39.71     12.38 o
   1   8  13      148.21      163.19     15.32 o
   2   8  13       42.02       58.87     21.58 o
   3   8  13       63.00       85.72     13.94 o
   4   8  13       55.61       70.85     15.02 o
   5   8  13       36.86       57.48     18.87 o
   6   8  13        1.11       12.11     12.78 o
   0   9  13      295.39      337.11     20.49 o
   1   9  13       15.67       15.07     11.93 o
   2   9  13       19.56       20.17     12.59 o
   3   9  13       10.27       30.40     13.03 o
   4   9  13       17.63       11.37     13.80 o
   5   9  13       13.39        6.13     14.07 o
   0  10  13       56.84       76.70     14.44 o
   1  10  13       76.74       68.61     16.78 o
   2  10  13       96.78      115.83     27.47 o
   3  10  13        8.02       16.65     14.87 o
   4  10  13      161.02      176.31     27.90 o
   5  10  13       44.76       55.74     34.47 o
   0  11  13      110.32      140.28     15.80 o
   1  11  13       12.36       13.80     14.36 o
   2  11  13        2.91       22.04     13.07 o
   3  11  13       12.19       33.41     13.72 o
   4  11  13       17.84       13.67     13.48 o
   0  12  13       62.79       43.70     15.38 o
   1  12  13       50.78        7.00     15.10 o
   2  12  13       24.92       17.87     13.50 o
   3  12  13       10.13       26.97     11.33 o
   0  13  13       43.41       44.17     14.32 o
   1  13  13       12.97       13.59     13.38 o
   0   0  14     1179.46     1374.62     20.64 o
   1   0  14      854.88      767.22     49.39 o
   2   0  14     4257.15     5483.33     45.76 o
   3   0  14       49.99       61.85      8.48 o
   4   0  14       25.88       20.74      9.83 o
   5   0  14      715.46      730.06     31.75 o
   6   0  14        0.00       14.16     11.85 o
   7   0  14       83.17       70.64     14.49 o
   8   0  14        0.60        1.02     10.19 o
   0   1  14     1167.28     1205.96     18.97 o
   1   1  14      656.52      687.75     13.50 o
   2   1  14      361.08      337.57     13.18 o
   3   1  14      177.08      136.66     11.18 o
   4   1  14      110.13      145.36     22.62 o
   5   1  14      428.62      443.07     22.15 o
   6   1  14       29.70       59.31     29.63 o
   7   1  14        4.85       20.87     12.86 o
   8   1  14        4.86       18.25     10.11 o
   0   2  14       95.61       93.82     16.03 o
   1   2  14      533.77      471.90     16.58 o
   2   2  14     3494.43     3400.91     37.18 o
   3   2  14     1336.14     1416.98     27.77 o
   4   2  14      162.01      177.90     14.88 o
   5   2  14      130.70      159.64     16.16 o
   6   2  14       30.79       27.38     23.52 o
   7   2  14       22.59       18.52     13.12 o
   8   2  14       27.57       41.92     12.21 o
   0   3  14     3484.68     3799.27     41.01 o
   1   3  14      551.31      464.57     16.96 o
   2   3  14     1095.31     1179.92     24.11 o
   3   3  14       88.13       70.10      9.70 o
   4   3  14       73.78       51.43     11.93 o
   5   3  14       90.46      120.37     34.24 o
   6   3  14      107.10      117.98     16.87 o
   7   3  14       13.83       20.50     12.67 o
   0   4  14      566.63      564.65     19.24 o
   1   4  14      403.60      510.60     16.39 o
   2   4  14     1718.59     1775.04     30.51 o
   3   4  14      310.35      349.30     16.72 o
   4   4  14      435.33      420.69     25.22 o
   5   4  14      485.87      432.97     39.96 o
   6   4  14        6.05        5.80     14.09 o
   7   4  14       24.35       30.55     13.08 o
   0   5  14      515.44      522.53     17.60 o
   1   5  14      115.12      106.91     13.18 o
   2   5  14      158.85      186.98     13.65 o
   3   5  14       15.53       41.70     10.53 o
   4   5  14      126.41      124.55     14.27 o
   5   5  14      160.56      180.69     17.67 o
   6   5  14       91.74      106.99     20.24 o
   7   5  14        7.37       19.85     15.11 o
   0   6  14      657.05      663.95     35.13 o
   1   6  14      750.05      791.91     32.39 o
   2   6  14      193.20      220.94     28.34 o
   3   6  14       83.96       93.86     12.87 o
   4   6  14       26.37       29.66     18.11 o
   5   6  14       63.53       73.57     16.84 o
   6   6  14       22.26       24.98     13.22 o
   7   6  14        1.77        2.58     12.15 o
   0   7  14       13.36       36.65     11.52 o
   1   7  14      179.67      198.86     32.29 o
   2   7  14       49.28       52.27     12.12 o
   3   7  14        7.10        7.39     11.55 o
   4   7  14        6.90       12.43     13.96 o
   5   7  14      132.78      126.27     34.20 o
   6   7  14       15.44       43.60     13.18 o
   0   8  14      333.74      358.44     19.04 o
   1   8  14      160.45      150.87     15.81 o
   2   8  14      220.56      220.56     17.20 o
   3   8  14      144.44      107.55     19.27 o
   4   8  14       24.23       12.95     13.99 o
   5   8  14       27.92       41.68     14.96 o
   6   8  14        6.07        9.87     12.01 o
   0   9  14       93.66       99.45     14.43 o
   1   9  14      145.32      154.58     37.06 o
   2   9  14       64.11       92.78     29.72 o
   3   9  14      111.77       78.81     15.66 o
   4   9  14       13.25       22.29     14.51 o
   5   9  14       64.12       39.76     16.47 o
   0  10  14      123.96      122.29     17.13 o
   1  10  14       67.85       39.56     16.53 o
   2  10  14      111.46      118.31     16.84 o
   3  10  14        5.84       13.15     12.31 o
   4  10  14        0.76       24.02     13.12 o
   5  10  14        1.78       18.53     12.70 o
   0  11  14       29.28       24.61     15.94 o
   1  11  14       23.75       13.07     14.47 o
   2  11  14       26.14       32.91     16.79 o
   3  11  14       54.38       63.04     14.14 o
   4  11  14       14.17       25.24     13.41 o
   0  12  14       30.22       22.41     15.21 o
   1  12  14        0.99       11.50     14.30 o
   2  12  14        7.54        6.07     13.65 o
   3  12  14        6.08       19.67     12.72 o
   0  13  14       59.80       58.17     14.66 o
   1   0  15      949.61     1048.45     21.28 o
   2   0  15      636.54      690.41     15.44 o
   3   0  15      351.84      364.25     19.02 o
   4   0  15       25.65       40.39      9.00 o
   5   0  15      439.46      480.68     22.60 o
   6   0  15        2.86        1.55     11.87 o
   7   0  15       12.32       22.53     11.19 o
   8   0  15        0.90        5.84      9.64 o
   0   1  15        2.31        6.25      6.25 o
   1   1  15     5098.14     4971.96     91.38 o
   2   1  15     1467.03     1674.83     26.32 o
   3   1  15      300.06      260.03     17.01 o
   4   1  15      432.36      492.12     19.44 o
   5   1  15      398.57      409.63     22.14 o
   6   1  15       19.91       21.32     16.84 o
   7   1  15       38.05       53.78     12.92 o
   8   1  15        4.17       11.86     11.22 o
   0   2  15      565.75      459.36     13.96 o
   1   2  15      118.16      149.02      9.16 o
   2   2  15      677.72      698.94     29.11 o
   3   2  15       55.47       63.00      9.90 o
   4   2  15      688.68      692.18     23.52 o
   5   2  15        9.29       20.15     11.86 o
   6   2  15       89.75       82.36     15.03 o
   7   2  15       22.86       33.83     14.57 o
   8   2  15       18.36       27.34     11.78 o
   0   3  15       16.71       21.59      6.30 o
   1   3  15      349.56      310.79     32.32 o
   2   3  15      897.62      763.34     19.77 o
   3   3  15      846.01      802.92     22.62 o
   4   3  15      257.42      240.26     37.70 o
   5   3  15      249.69      301.24     20.29 o
   6   3  15       44.07       19.70     13.55 o
   7   3  15       32.35       42.03     12.25 o
   0   4  15       57.17       50.88      9.76 o
   1   4  15      346.89      328.62     13.70 o
   2   4  15      408.60      400.73     27.79 o
   3   4  15      447.40      421.42     18.45 o
   4   4  15      262.05      237.42     51.02 o
   5   4  15       43.18       29.32     13.53 o
   6   4  15      180.90      195.86     18.33 o
   7   4  15       31.26        4.14     14.19 o
   0   5  15       77.60       59.92     13.32 o
   1   5  15     2330.28     2370.23     40.04 o
   2   5  15      229.37      238.76     14.96 o
   3   5  15      280.20      259.26     16.95 o
   4   5  15      215.18      217.22     18.04 o
   5   5  15       42.83       56.18     16.02 o
   6   5  15       49.77       40.86     19.69 o
   7   5  15        1.75        5.85     12.39 o
   0   6  15      283.49      333.78     18.12 o
   1   6  15      501.83      601.58     21.14 o
   2   6  15      215.66      192.02     15.14 o
   3   6  15      436.65      413.79     51.32 o
   4   6  15      124.97      115.32     16.75 o
   5   6  15        8.50       22.09     15.23 o
   6   6  15        6.98       11.01     12.44 o
   7   6  15        0.61       12.29     12.66 o
   0   7  15       31.62       71.09     16.39 o
   1   7  15      831.25      980.29     31.05 o
   2   7  15      167.86      123.62     15.21 o
   3   7  15      174.30      196.39     19.76 o
   4   7  15      145.56      137.78     21.35 o
   5   7  15       24.31        8.09     15.31 o
   6   7  15        5.11       14.77     12.50 o
   0   8  15       36.17       45.75     12.35 o
   1   8  15      985.39     1083.95     71.44 o
   2   8  15      298.23      327.36     19.84 o
   3   8  15      291.20      243.86     20.58 o
   4   8  15       32.64       45.88     14.63 o
   5   8  15        9.29       14.71     13.84 o
   6   8  15        3.20        9.43     12.66 o
   0   9  15        3.75        0.95     12.57 o
   1   9  15      165.85      147.38     17.27 o
   2   9  15       42.02       24.80     15.61 o
   3   9  15       59.10       85.55     23.16 o
   4   9  15        5.68       11.05     15.35 o
   5   9  15        4.54       32.75     13.64 o
   0  10  15        1.99       19.25     13.95 o
   1  10  15      188.69      197.54     20.36 o
   2  10  15       65.49       94.11     29.19 o
   3  10  15        9.13        1.75     13.97 o
   4  10  15       25.15       41.48     13.79 o
   5  10  15        8.23       12.69     12.89 o
   0  11  15        9.95       14.66     15.26 o
   1  11  15        6.35       22.60     13.30 o
   2  11  15        6.33       16.63     13.64 o
   3  11  15        5.34       15.01     12.34 o
   4  11  15       18.18       29.40     12.74 o
   0  12  15        0.82        9.04     14.05 o
   1  12  15       19.45       24.94     13.49 o
   2  12  15        1.63       30.06     16.64 o
   3  12  15        6.23       10.54     12.46 o
   0   0  16      163.14      141.95     10.13 o
   1   0  16     4482.09     4619.15     41.46 o
   2   0  16      407.67      530.73     18.01 o
   3   0  16      243.11      250.69     21.11 o
   4   0  16      587.18      642.41     23.93 o
   5   0  16      261.11      206.59     19.62 o
   6   0  16       26.34       52.59     12.27 o
   7   0  16        1.99        2.64     11.01 o
   8   0  16        0.50        8.30      9.85 o
   0   1  16      116.09       79.50     10.05 o
   1   1  16     1707.00     1718.96     41.01 o
   2   1  16      199.12      177.22     12.32 o
   3   1  16      110.48       83.69     10.76 o
   4   1  16      418.63      404.51     18.07 o
   5   1  16       41.64       42.59     14.48 o
   6   1  16      115.87      123.79     15.53 o
   7   1  16       46.86       64.95     18.07 o
   8   1  16        3.08       15.94     10.94 o
   0   2  16      268.70      291.43     11.60 o
   1   2  16     1147.06     1067.31     32.73 o
   2   2  16     1311.46     1397.71     25.67 o
   3   2  16      266.82      216.72     29.49 o
   4   2  16      558.76      516.84     20.76 o
   5   2  16       51.33       62.34     14.05 o
   6   2  16      157.85      156.33     16.36 o
   7   2  16       21.32       42.09     12.40 o
   0   3  16        4.41        6.73      7.61 o
   1   3  16      310.02      272.96     12.14 o
   2   3  16      217.84      160.78     12.00 o
   3   3  16       18.66       30.06      9.73 o
   4   3  16       64.06       57.36     25.75 o
   5   3  16      212.20      251.43     19.38 o
   6   3  16      158.76      159.15     17.72 o
   7   3  16       53.06       53.77     13.67 o
   0   4  16      287.94      292.50     20.10 o
   1   4  16       78.49       85.36     10.03 o
   2   4  16      285.15      318.22     17.58 o
   3   4  16       62.80       52.68     10.70 o
   4   4  16      173.99      154.76     14.89 o
   5   4  16       68.42       71.57     13.38 o
   6   4  16        2.23       32.82     13.68 o
   7   4  16       14.10        8.28     12.26 o
   0   5  16      964.27      849.65     22.73 o
   1   5  16       99.81       74.24     11.67 o
   2   5  16      342.80      364.21     38.64 o
   3   5  16       54.14       52.72     17.14 o
   4   5  16       82.55       67.18     14.30 o
   5   5  16       22.41       18.07     13.50 o
   6   5  16        8.16       26.32     19.49 o
   7   5  16       30.29       24.29     12.92 o
   0   6  16       41.10       62.24     18.08 o
   1   6  16      157.50      189.08     14.62 o
   2   6  16      208.39      232.99     15.91 o
   3   6  16        9.42       45.75     14.55 o
   4   6  16       28.63       31.37     12.06 o
   5   6  16      229.29      276.40     32.64 o
   6   6  16       11.28        4.43     13.63 o
   7   6  16        8.79        4.17     12.13 o
   0   7  16       57.02       33.49     23.60 o
   1   7  16      140.40      150.83     15.05 o
   2   7  16      147.64      121.12     14.50 o
   3   7  16       14.88       17.87     12.57 o
   4   7  16       36.64       34.48     15.10 o
   5   7  16      116.18      131.66     17.52 o
   6   7  16        1.72       19.38     16.17 o
   0   8  16      180.36      214.25     33.65 o
   1   8  16      787.28      815.68     28.40 o
   2   8  16      268.04      231.72     19.00 o
   3   8  16       33.22       35.25     15.47 o
   4   8  16        1.80       14.87     13.14 o
   5   8  16       61.44       64.41     16.31 o
   6   8  16        0.50       18.29     11.40 o
   0   9  16       87.20       64.99     25.00 o
   1   9  16      149.75      182.23     38.22 o
   2   9  16       68.40       87.16     15.23 o
   3   9  16       36.46       35.76     19.24 o
   4   9  16       65.04       61.57     14.86 o
   5   9  16       16.31       37.15     26.26 o
   0  10  16       18.87       32.51     14.32 o
   1  10  16      469.61      505.83     26.76 o
   2  10  16       28.93       39.80     14.44 o
   3  10  16       23.78       23.05     13.48 o
   4  10  16       14.12       20.00     13.91 o
   5  10  16        9.82       17.05     12.26 o
   0  11  16      223.11      225.14     27.63 o
   1  11  16        6.93       22.34     13.80 o
   2  11  16       17.44       23.74     14.27 o
   3  11  16       74.84       76.39     14.94 o
   4  11  16        6.71        2.66     12.72 o
   0  12  16       20.92       48.66     13.39 o
   1  12  16        4.47       22.86     13.15 o
   2  12  16        2.28       14.77     13.07 o
   1   0  17      618.20      624.12    173.57 o
   2   0  17     2560.51     2676.52     35.34 o
   3   0  17       49.34       52.47      9.66 o
   4   0  17      110.45       97.38     25.92 o
   5   0  17       94.55      100.99     16.97 o
   6   0  17       48.11       54.62     13.18 o
   7   0  17        8.41        3.88     12.50 o
   0   1  17     2389.94     2503.68     35.16 o
   1   1  17      198.56      220.88     11.75 o
   2   1  17     2881.40     3106.77     37.58 o
   3   1  17      452.39      390.93     23.74 o
   4   1  17      336.68      298.94     17.16 o
   5   1  17     1033.71      942.48     30.28 o
   6   1  17       82.60      129.30     15.85 o
   7   1  17        4.90       14.43     13.34 o
   0   2  17     1501.40     1786.49     26.02 o
   1   2  17     1633.74     1699.86     26.44 o
   2   2  17      149.48      147.81     11.96 o
   3   2  17       18.17       17.13      8.85 o
   4   2  17       65.63       77.10     35.17 o
   5   2  17       56.14       41.30     13.83 o
   6   2  17       29.04       26.22     14.01 o
   7   2  17       77.05       63.83     13.16 o
   0   3  17      196.75      232.73     16.53 o
   1   3  17      356.97      380.19     14.93 o
   2   3  17      485.98      611.06     26.56 o
   3   3  17      180.69      141.60     15.36 o
   4   3  17      168.57      193.15     21.51 o
   5   3  17      430.67      458.47     22.94 o
   6   3  17       44.99       75.15     13.60 o
   7   3  17        2.24       27.52     12.76 o
   0   4  17      670.76      705.26     19.04 o
   1   4  17      370.47      424.52     15.80 o
   2   4  17      352.93      338.58     23.54 o
   3   4  17      193.98      201.23     14.91 o
   4   4  17      523.11      508.40     22.36 o
   5   4  17       35.19       33.31     13.65 o
   6   4  17      165.85      151.72     22.60 o
   7   4  17      118.17       98.57     16.72 o
   0   5  17        9.11       10.48      8.04 o
   1   5  17      168.61      150.02     13.00 o
   2   5  17      377.98      357.83     16.95 o
   3   5  17      103.00       80.99     13.32 o
   4   5  17      212.85      136.92     25.86 o
   5   5  17       31.07       23.56     13.65 o
   6   5  17       33.39       28.83     14.63 o
   7   5  17       32.90       15.72     13.59 o
   0   6  17      507.59      614.02     31.20 o
   1   6  17      320.62      370.42     43.04 o
   2   6  17      408.32      447.49     20.56 o
   3   6  17      387.86      398.61     28.01 o
   4   6  17       26.72       39.33     12.37 o
   5   6  17       47.76       54.02     15.54 o
   6   6  17       66.42       84.30     15.75 o
   7   6  17        2.28       15.29     10.67 o
   0   7  17        0.54        7.70     10.60 o
   1   7  17      175.10      212.90     16.74 o
   2   7  17      103.43      117.14     14.22 o
   3   7  17      155.63      189.21     17.48 o
   4   7  17       63.89       53.89     16.77 o
   5   7  17       48.27       20.86     16.62 o
   6   7  17        1.58        7.84     14.02 o
   0   8  17      377.55      437.70     27.76 o
   1   8  17      176.22      171.72     26.07 o
   2   8  17       32.35       66.48     16.34 o
   3   8  17       52.43       78.87     14.44 o
   4   8  17       76.85       65.75     16.56 o
   5   8  17       12.01       11.57     13.99 o
   6   8  17        3.07       10.54     12.45 o
   0   9  17        0.48       24.60     11.13 o
   1   9  17        0.07       20.84     14.56 o
   2   9  17       75.83       78.61     15.80 o
   3   9  17       90.61      114.88     20.04 o
   4   9  17       13.73       29.39     25.00 o
   5   9  17        6.75       15.04     13.18 o
   0  10  17        0.03       17.28     13.71 o
   1  10  17       26.52       48.33     22.24 o
   2  10  17       12.61       20.86     15.50 o
   3  10  17       13.17        8.01     13.25 o
   4  10  17       45.74       54.82     13.37 o
   0  11  17       67.83       64.34     15.30 o
   1  11  17       11.39        8.33     13.89 o
   2  11  17        8.41       15.23     13.45 o
   3  11  17        4.09       26.87     15.67 o
   4  11  17        5.48       14.97     11.09 o
   0  12  17       33.54       28.02     22.11 o
   1  12  17       17.71        7.66     14.88 o
   2  12  17        3.49        1.76     11.92 o
   0   0  18      327.80      331.70     12.83 o
   1   0  18     2599.86     2645.85     33.60 o
   2   0  18      519.82      567.12     27.88 o
   3   0  18      123.14      139.54     13.30 o
   4   0  18      166.55      139.21     14.02 o
   5   0  18       66.00       71.78     15.25 o
   6   0  18        0.55       16.43     11.61 o
   7   0  18        5.40       15.05     13.16 o
   0   1  18      514.07      555.44     19.45 o
   1   1  18      359.91      363.80     15.03 o
   2   1  18      207.11      153.39     20.58 o
   3   1  18      418.62      386.61     21.08 o
   4   1  18      133.81      123.69     18.41 o
   5   1  18      112.14      156.83     17.26 o
   6   1  18       98.50      100.22     15.83 o
   7   1  18        4.46       21.81     12.63 o
   0   2  18      300.46      253.00     12.07 o
   1   2  18     1452.05     1636.81     26.72 o
   2   2  18        7.36        9.18      8.20 o
   3   2  18      198.96      172.37     15.73 o
   4   2  18      168.39      169.29     14.88 o
   5   2  18       74.45       98.80     14.77 o
   6   2  18       27.17       46.74     12.13 o
   7   2  18        6.34        6.44     13.55 o
   0   3  18     1376.58     1312.25     66.28 o
   1   3  18      917.01      844.85     20.31 o
   2   3  18     1600.66     1684.58     49.09 o
   3   3  18       17.76        3.17      9.40 o
   4   3  18      117.09      133.26     24.26 o
   5   3  18      322.27      313.71     21.27 o
   6   3  18      125.26      108.13     17.33 o
   7   3  18       11.11       19.99     15.50 o
   0   4  18      170.78      169.92      9.90 o
   1   4  18       58.04       80.13     10.02 o
   2   4  18      293.76      298.28     18.76 o
   3   4  18        8.57        7.21     10.18 o
   4   4  18      157.96      180.44     16.48 o
   5   4  18       43.29       45.13     18.62 o
   6   4  18        7.90        5.90     13.41 o
   7   4  18        6.72       10.97     12.90 o
   0   5  18       22.53       23.32      9.11 o
   1   5  18      266.04      296.33     15.30 o
   2   5  18        4.01        6.08      9.81 o
   3   5  18       67.56       55.39     12.94 o
   4   5  18       42.20       53.88     13.12 o
   5   5  18       19.19       27.19     12.44 o
   6   5  18       38.21       44.56     13.69 o
   7   5  18       23.29       25.28     23.90 o
   0   6  18      100.25       76.25     12.04 o
   1   6  18       31.48       34.08     11.57 o
   2   6  18       81.51       59.94     13.48 o
   3   6  18       19.32       52.16     23.18 o
   4   6  18       86.72      131.18     15.93 o
   5   6  18      167.12      149.15     31.05 o
   6   6  18        3.19       12.83     12.97 o
   0   7  18      278.21      241.72     16.96 o
   1   7  18      288.75      270.51     18.88 o
   2   7  18       88.34      106.82     14.65 o
   3   7  18      159.53      201.62     17.19 o
   4   7  18      127.07      150.50     17.67 o
   5   7  18       65.71       59.78     16.57 o
   6   7  18       18.93       17.92     16.61 o
   0   8  18      255.48      275.06     30.52 o
   1   8  18       37.31       40.49     14.88 o
   2   8  18      154.82      146.64     41.02 o
   3   8  18       16.87       32.98     23.97 o
   4   8  18       37.61       73.07     14.45 o
   5   8  18       43.63       31.38     16.33 o
   6   8  18        0.94        6.08     11.71 o
   0   9  18       21.73       27.77     24.91 o
   1   9  18      155.14      134.91     33.66 o
   2   9  18       11.28       14.21     13.41 o
   3   9  18      128.73      125.98     17.64 o
   4   9  18        8.88       17.93     13.88 o
   5   9  18       12.56       10.81     13.86 o
   0  10  18       34.91       63.91     21.58 o
   1  10  18      127.62      135.94     18.70 o
   2  10  18       67.29       85.16     31.09 o
   3  10  18        5.58       10.73     13.38 o
   4  10  18        1.03       18.30     13.54 o
   0  11  18       12.14       44.85     14.42 o
   1  11  18        9.64        0.00     14.32 o
   2  11  18        4.62       14.20     11.84 o
   3  11  18       36.75       45.06     14.25 o
   0  12  18        2.12       16.40     16.72 o
   1  12  18       10.41       12.68     12.65 o
   2  12  18       12.49       17.19     11.54 o
   1   0  19        0.88       30.05     55.21 o
   2   0  19     2274.22     2340.73     38.93 o
   3   0  19     1163.08     1031.14     45.14 o
   4   0  19       48.41       18.29     12.33 o
   5   0  19      567.82      606.14     24.61 o
   6   0  19       53.75       54.31     14.56 o
   7   0  19       21.34       28.06     10.60 o
   0   1  19      114.88      105.93     10.09 o
   1   1  19     2766.19     2871.11     51.71 o
   2   1  19      490.39      433.19     16.56 o
   3   1  19      561.76      570.49     58.73 o
   4   1  19      258.40      270.38     16.97 o
   5   1  19      502.59      577.00     65.00 o
   6   1  19      118.16      120.18     17.88 o
   7   1  19       21.51       11.75     14.37 o
   0   2  19      428.67      422.85     14.56 o
   1   2  19      200.01      198.82     12.75 o
   2   2  19       41.58       81.54     23.75 o
   3   2  19      318.81      355.63     16.68 o
   4   2  19      185.79      196.47     16.21 o
   5   2  19       77.91      106.60     16.49 o
   6   2  19       61.05       53.56     18.37 o
   7   2  19        5.52       23.08     13.08 o
   0   3  19      150.92      142.02     10.76 o
   1   3  19       49.38       63.48      9.42 o
   2   3  19      788.75      866.63     23.69 o
   3   3  19       91.90      111.64     19.03 o
   4   3  19       88.19       65.14     14.26 o
   5   3  19      146.96      126.36     17.79 o
   6   3  19       32.69       53.35     17.64 o
   7   3  19       21.35        9.30     11.68 o
   0   4  19       16.90        9.58      9.40 o
   1   4  19      521.99      459.12     23.23 o
   2   4  19      603.63      566.15     20.84 o
   3   4  19      253.85      263.15     22.67 o
   4   4  19       54.18       47.80     14.01 o
   5   4  19       46.61       51.22     14.28 o
   6   4  19       41.63       42.70     17.30 o
   7   4  19      199.48      178.27     17.24 o
   0   5  19        0.37        2.63      8.64 o
   1   5  19      155.51      165.54     13.38 o
   2   5  19       28.43       52.63     22.93 o
   3   5  19      103.96      109.93     17.37 o
   4   5  19       18.90       23.51     12.14 o
   5   5  19        1.10        9.42     12.01 o
   6   5  19        6.23       11.28     12.91 o
   7   5  19       31.52       25.95     25.18 o
   0   6  19       74.14       78.20     11.99 o
   1   6  19      425.49      404.97     19.37 o
   2   6  19      164.15      162.64     15.30 o
   3   6  19      366.85      390.19     41.14 o
   4   6  19        8.38       15.47     13.96 o
   5   6  19       13.79       17.84     13.99 o
   6   6  19       41.74       20.63     17.19 o
   0   7  19        2.93        9.76     10.48 o
   1   7  19      285.23      260.71     18.37 o
   2   7  19      517.17      528.49     23.79 o
   3   7  19        3.11        0.74     13.06 o
   4   7  19      129.43      157.77     17.06 o
   5   7  19       53.54       49.53     22.04 o
   6   7  19        0.74        9.35     11.22 o
   0   8  19      206.71      201.41     19.06 o
   1   8  19      239.12      250.56     18.78 o
   2   8  19       17.18       23.16     14.53 o
   3   8  19      261.04      235.37     33.31 o
   4   8  19        6.74       27.87     12.04 o
   5   8  19       12.95       10.88     12.73 o
   6   8  19        8.27        8.31     12.39 o
   0   9  19       67.95       51.55     15.36 o
   1   9  19      174.90      179.53     17.93 o
   2   9  19      120.09      120.98     17.72 o
   3   9  19       50.79       49.86     14.95 o
   4   9  19        3.72        4.70     14.27 o
   5   9  19       26.89       22.93     16.45 o
   0  10  19       54.50       54.86     28.61 o
   1  10  19      232.58      196.07     33.93 o
   2  10  19      113.50       97.16     30.33 o
   3  10  19        2.00       14.17     13.63 o
   4  10  19       26.90       31.95     12.52 o
   0  11  19        2.81       11.51     18.80 o
   1  11  19        2.56       22.93     13.38 o
   2  11  19       22.03       35.32     15.02 o
   3  11  19       20.68       18.54     14.15 o
   0  12  19       20.07       34.08     13.09 o
   1  12  19       19.01        8.52     12.77 o
   2  12  19        3.51       20.89     18.03 o
   0   0  20      162.40      163.56     10.60 o
   1   0  20        0.35       19.38     87.02 o
   2   0  20       60.37       54.64     32.71 o
   3   0  20       17.70       29.84     11.02 o
   4   0  20       34.52        0.77     24.75 o
   5   0  20        4.20       13.82     18.12 o
   6   0  20      295.81      309.09     23.45 o
   7   0  20       16.63       34.13     11.32 o
   0   1  20      268.42      260.82     11.29 o
   1   1  20      654.87      689.13     20.07 o
   2   1  20        0.75        8.96      9.81 o
   3   1  20      350.13      359.15     18.18 o
   4   1  20      880.62      851.39     27.69 o
   5   1  20       58.18       59.63     15.01 o
   6   1  20        1.27       11.39     13.33 o
   7   1  20       58.00       61.10     14.22 o
   0   2  20      423.39      466.20     16.08 o
   1   2  20      500.44      432.27     16.33 o
   2   2  20      410.24      386.34     20.68 o
   3   2  20      332.36      331.78     17.73 o
   4   2  20      188.38      210.90     16.75 o
   5   2  20       72.37       74.77     32.87 o
   6   2  20      132.07      159.90     31.73 o
   7   2  20        3.80       16.79     12.74 o
   0   3  20       53.64       34.61     14.35 o
   1   3  20      325.24      364.06     15.35 o
   2   3  20       94.82      110.82     12.70 o
   3   3  20       71.68       84.05     11.35 o
   4   3  20      168.82      138.20     15.88 o
   5   3  20      277.48      257.13     21.33 o
   6   3  20       42.96       50.97     15.71 o
   7   3  20       77.03       54.64     14.88 o
   0   4  20        0.56       18.15      7.61 o
   1   4  20       61.39       67.29      9.83 o
   2   4  20      390.47      400.91     19.76 o
   3   4  20       39.35       20.87     11.46 o
   4   4  20       76.24       56.71     14.04 o
   5   4  20      132.92       80.82     19.79 o
   6   4  20      140.98      137.55     18.70 o
   7   4  20        6.34       16.09     12.87 o
   0   5  20      226.48      259.91     29.70 o
   1   5  20      504.86      605.84     20.90 o
   2   5  20       63.31       47.08     23.41 o
   3   5  20      176.86      196.28     16.82 o
   4   5  20      115.54      111.01     17.32 o
   5   5  20       30.18       35.05     13.72 o
   6   5  20        2.89       18.08     13.60 o
   7   5  20        1.55       12.83     11.22 o
   0   6  20       44.29       43.37     10.99 o
   1   6  20      120.73      119.49     21.10 o
   2   6  20      125.00       88.78     15.38 o
   3   6  20      295.24      281.41     19.94 o
   4   6  20       87.99       54.06     15.46 o
   5   6  20      119.64      130.59     23.75 o
   6   6  20        1.29       15.47     12.43 o
   0   7  20        0.08        7.51     11.03 o
   1   7  20       49.07       56.11     20.72 o
   2   7  20      229.02      247.25     18.90 o
   3   7  20       34.90       26.76     15.10 o
   4   7  20      117.70      120.28     18.91 o
   5   7  20        9.14        8.32     13.44 o
   6   7  20        9.30       10.22     13.11 o
   0   8  20      145.98      117.09     20.46 o
   1   8  20       64.87       73.78     15.81 o
   2   8  20      431.23      430.78     45.47 o
   3   8  20      104.02       91.36     19.52 o
   4   8  20       43.68       68.62     15.85 o
   5   8  20        2.10        7.17     13.50 o
   0   9  20       73.46       81.47     16.66 o
   1   9  20       76.08       93.11     15.77 o
   2   9  20       22.58       38.28     21.48 o
   3   9  20       17.00       17.46     13.95 o
   4   9  20        7.73        8.57     13.42 o
   5   9  20        4.15        6.78     13.36 o
   0  10  20       45.53      108.23     20.92 o
   1  10  20      138.43      121.36     18.84 o
   2  10  20       73.19      117.44     31.59 o
   3  10  20       17.34        8.93     13.27 o
   4  10  20       11.43       13.84     13.20 o
   0  11  20       59.95       81.12     27.58 o
   1  11  20       87.68       91.43     15.58 o
   2  11  20       11.85       22.73     13.74 o
   3  11  20       34.21       30.94     14.95 o
   0  12  20        6.54        9.43     12.84 o
   1  12  20        9.90       13.68     13.37 o
   1   0  21      206.34      386.90    209.04 o
   2   0  21      457.48      543.55     19.31 o
   3   0  21      320.11      356.31     32.46 o
   4   0  21      298.48      268.02     19.05 o
   5   0  21        9.60        4.56     14.32 o
   6   0  21       10.35        7.25     13.36 o
   7   0  21        2.71        5.14     12.58 o
   0   1  21      294.35      282.71     14.23 o
   1   1  21      200.16      204.04     14.71 o
   2   1  21     1869.74     1867.26     32.81 o
   3   1  21      120.10       95.11     12.21 o
   4   1  21      141.29      139.10     36.42 o
   5   1  21      305.94      310.48     21.12 o
   6   1  21        9.12       16.36     13.30 o
   7   1  21       35.62       33.99     20.95 o
   0   2  21        3.88        2.07      7.09 o
   1   2  21     1066.68      940.29     30.66 o
   2   2  21      167.16      202.24     21.99 o
   3   2  21       54.76       55.21     13.50 o
   4   2  21        2.86       18.26     13.06 o
   5   2  21       58.26       60.97     15.87 o
   6   2  21        8.67       11.51     13.52 o
   7   2  21       47.82       65.51     12.66 o
   0   3  21       21.40       29.75      9.18 o
   1   3  21      207.04      149.24     28.91 o
   2   3  21      403.28      425.07     18.43 o
   3   3  21      233.87      188.37     15.77 o
   4   3  21      173.97      202.83     18.27 o
   5   3  21      345.47      299.15     22.47 o
   6   3  21        2.73        9.69     12.80 o
   7   3  21       13.03       19.19     11.38 o
   0   4  21       69.88       81.64     10.80 o
   1   4  21      215.32      217.39     14.15 o
   2   4  21      276.19      287.50     23.08 o
   3   4  21       85.82       79.63     16.47 o
   4   4  21       72.79       82.95     15.55 o
   5   4  21       69.01       87.21     15.09 o
   6   4  21       73.89       93.99     16.59 o
   7   4  21       63.93       68.38     13.74 o
   0   5  21       81.28       73.98     11.98 o
   1   5  21      248.25      247.25     16.28 o
   2   5  21      112.55      127.64     22.49 o
   3   5  21       53.59       61.96     13.10 o
   4   5  21      126.83      150.62     16.06 o
   5   5  21       39.67       33.90     15.54 o
   6   5  21       11.92       11.96     14.65 o
   7   5  21       19.22       16.97     13.43 o
   0   6  21       32.11       40.29      9.39 o
   1   6  21      100.15      101.15     13.72 o
   2   6  21      497.05      508.70     23.00 o
   3   6  21      144.22      140.61     32.69 o
   4   6  21        0.13       13.71     13.61 o
   5   6  21       19.32       29.15     17.26 o
   6   6  21       21.09       13.87     13.77 o
   0   7  21      239.44      257.83     18.43 o
   1   7  21       88.28       66.80     15.93 o
   2   7  21      125.50      135.25     15.90 o
   3   7  21      123.16      151.02     32.03 o
   4   7  21       17.29       15.47     13.66 o
   5   7  21        9.15       10.44     13.93 o
   6   7  21        8.58       14.74     10.62 o
   0   8  21       82.58       61.12     28.56 o
   1   8  21      392.17      344.58     21.95 o
   2   8  21       59.58       77.97     19.13 o
   3   8  21        2.26       31.79     26.23 o
   4   8  21       17.77       10.49     14.84 o
   5   8  21        1.07       12.63     14.15 o
   0   9  21       50.28       41.49     17.47 o
   1   9  21       90.01       75.62     18.16 o
   2   9  21       41.77       27.03     16.05 o
   3   9  21       23.11       22.14     13.99 o
   4   9  21        1.06       12.49     12.87 o
   5   9  21        5.44        8.67     12.91 o
   0  10  21        3.93        9.84     14.95 o
   1  10  21        0.64       15.77     15.42 o
   2  10  21       42.68       44.77     17.91 o
   3  10  21       75.08       63.02     15.71 o
   4  10  21        4.94       12.00     13.21 o
   0  11  21        2.82       12.89     12.62 o
   1  11  21       28.71       20.23     14.51 o
   2  11  21       10.45       18.28     14.10 o
   3  11  21       12.99       19.40     12.85 o
   0  12  21        1.29        2.33     14.55 o
   1  12  21        9.80       10.97     13.19 o
   0   0  22       75.12       93.71      9.93 o
   1   0  22      225.27      330.27    134.76 o
   2   0  22       10.29       12.40     17.38 o
   3   0  22       36.18       61.89     11.50 o
   4   0  22      264.60      325.56     21.20 o
   5   0  22        5.47        8.47     12.79 o
   6   0  22      161.40      187.76     31.24 o
   7   0  22        3.00        2.41     11.29 o
   0   1  22      396.12      359.44     31.26 o
   1   1  22      597.02      727.68     20.92 o
   2   1  22       45.75       62.50     12.21 o
   3   1  22      114.84      124.20     14.14 o
   4   1  22      401.40      414.70     28.15 o
   5   1  22      307.56      274.83     60.13 o
   6   1  22       34.33       35.69     13.80 o
   7   1  22       10.88       11.62     12.56 o
   0   2  22        0.85        8.91      8.91 o
   1   2  22     1108.68     1076.29     45.80 o
   2   2  22      196.07      188.23     13.05 o
   3   2  22      188.70      130.81     14.08 o
   4   2  22      364.07      405.71     21.06 o
   5   2  22      224.74      279.61     38.16 o
   6   2  22        5.45       36.28     13.64 o
   7   2  22        6.17       10.37     11.16 o
   0   3  22        2.18       10.20     10.20 o
   1   3  22      199.03      170.04     37.07 o
   2   3  22      239.00      187.05     21.76 o
   3   3  22        7.65        4.98     11.64 o
   4   3  22       89.92       86.04     14.91 o
   5   3  22       25.21       27.30     15.59 o
   6   3  22      103.39       81.83     41.02 o
   7   3  22        4.01       19.68     13.23 o
   0   4  22      205.76      172.32     13.36 o
   1   4  22      149.95       97.22     12.21 o
   2   4  22      195.92      155.79     22.23 o
   3   4  22      375.21      400.70     20.48 o
   4   4  22       19.30       19.91     11.83 o
   5   4  22        5.48        6.60     12.80 o
   6   4  22        1.63        4.31     12.19 o
   7   4  22       17.33       12.75     11.82 o
   0   5  22      172.11      131.93     13.79 o
   1   5  22       66.84       64.24     11.97 o
   2   5  22       36.64       71.76     25.13 o
   3   5  22       69.77       64.18     13.14 o
   4   5  22       15.51        2.46     12.83 o
   5   5  22        7.77       18.80     12.81 o
   6   5  22       14.68       23.96     12.82 o
   0   6  22      198.23      246.75     17.28 o
   1   6  22      202.41      202.44     24.18 o
   2   6  22       52.29       23.32     16.49 o
   3   6  22       31.28       49.85     14.27 o
   4   6  22      341.00      335.32     23.68 o
   5   6  22       39.21       34.48     15.50 o
   6   6  22        5.67       19.11     13.22 o
   0   7  22       19.86       21.73     11.96 o
   1   7  22       17.83       17.82     12.85 o
   2   7  22      188.39      142.61     17.61 o
   3   7  22       17.63       16.60     14.32 o
   4   7  22        7.96       29.62     11.79 o
   5   7  22        5.45       14.57     14.10 o
   6   7  22       15.16        5.69     13.51 o
   0   8  22      233.74      242.05     18.98 o
   1   8  22      188.46      186.32     18.80 o
   2   8  22       12.96        4.18     14.58 o
   3   8  22       17.00       23.64     14.40 o
   4   8  22       90.41       78.70     23.71 o
   5   8  22        3.35       18.66     13.43 o
   0   9  22       70.23       80.37     16.96 o
   1   9  22       37.65       39.81     15.69 o
   2   9  22       16.07       17.79     16.67 o
   3   9  22        5.67       14.99     12.96 o
   4   9  22        7.15        5.37     12.77 o
   5   9  22        5.70        8.91     12.43 o
   0  10  22       15.77       23.22     14.91 o
   1  10  22       45.45       34.62     15.93 o
   2  10  22       41.20       55.26     15.19 o
   3  10  22       18.94       17.57     12.88 o
   4  10  22       12.53       13.42     12.56 o
   0  11  22       57.56       55.57     15.72 o
   1  11  22        0.91       11.54     13.64 o
   2  11  22       33.32       35.59     12.01 o
   3  11  22       26.35       20.11     17.82 o
   0  12  22        8.40       15.97     12.37 o
   1   0  23      144.10      313.00    322.77 o
   2   0  23      604.61      677.03     21.55 o
   3   0  23       38.78       38.92     12.56 o
   4   0  23      281.67      270.29     18.49 o
   5   0  23      214.05      228.40     25.35 o
   6   0  23      229.20      257.50     21.11 o
   7   0  23        1.47       16.00     18.61 o
   0   1  23      609.70      657.10     19.73 o
   1   1  23      522.83      518.77     18.67 o
   2   1  23      190.07      173.95     21.81 o
   3   1  23      132.00      142.34     20.16 o
   4   1  23      182.61      208.78     18.93 o
   5   1  23      256.98      245.12     22.83 o
   6   1  23        4.33       12.08     13.26 o
   7   1  23       12.41       40.96     12.23 o
   0   2  23      466.21      451.91     34.53 o
   1   2  23       39.34       31.60     11.33 o
   2   2  23       30.33       21.60     20.23 o
   3   2  23      695.59      583.16     23.19 o
   4   2  23      250.50      218.89     18.71 o
   5   2  23      253.63      280.44     35.63 o
   6   2  23       49.94       58.86     13.43 o
   7   2  23        0.25       12.50     13.24 o
   0   3  23     1790.23     2015.61     34.25 o
   1   3  23       41.34       36.60     10.01 o
   2   3  23      575.27      601.32     22.13 o
   3   3  23      452.31      447.13     20.79 o
   4   3  23       37.47       68.93     18.44 o
   5   3  23      115.57      117.00     16.77 o
   6   3  23        0.28       15.76     12.08 o
   7   3  23       26.25       28.61     12.56 o
   0   4  23       68.75      130.60     23.15 o
   1   4  23       77.88       82.06     11.21 o
   2   4  23      369.90      352.41     19.51 o
   3   4  23        4.93        7.21     11.63 o
   4   4  23       29.51       38.80     12.71 o
   5   4  23       71.31      100.78     15.63 o
   6   4  23       45.59       69.04     17.99 o
   7   4  23       54.92       42.51     12.95 o
   0   5  23      129.53      131.18     13.63 o
   1   5  23       56.81       37.57     12.68 o
   2   5  23      173.42      175.14     14.17 o
   3   5  23       26.13       35.67     10.67 o
   4   5  23       25.22       19.33     13.39 o
   5   5  23        9.00       27.43     12.29 o
   6   5  23       16.35        6.03     13.03 o
   0   6  23      134.57      129.97     15.03 o
   1   6  23       38.01       54.07     22.65 o
   2   6  23       41.34       65.05     13.06 o
   3   6  23       22.70        3.09     14.24 o
   4   6  23       95.77      111.25     17.15 o
   5   6  23        8.87        7.76     13.94 o
   6   6  23       11.17       12.50     12.56 o
   0   7  23        0.02       19.11     13.23 o
   1   7  23      212.92      276.81     18.63 o
   2   7  23       70.27       49.92     18.05 o
   3   7  23       27.19       39.52     15.00 o
   4   7  23       38.83       36.36     14.07 o
   5   7  23       15.68       23.62     13.44 o
   6   7  23       29.30       10.75     13.84 o
   0   8  23        5.93       27.99     14.45 o
   1   8  23       23.79       39.31     14.94 o
   2   8  23       12.39        5.94     14.14 o
   3   8  23       36.64       13.98     15.60 o
   4   8  23       22.74       26.95     13.62 o
   5   8  23       10.47       27.98     13.64 o
   0   9  23        0.03       30.41     14.04 o
   1   9  23        1.10        7.62     12.88 o
   2   9  23       29.17       32.10     14.95 o
   3   9  23       62.46       80.02     46.62 o
   4   9  23        0.71       23.09     13.51 o
   0  10  23       32.29       25.78     14.70 o
   1  10  23       86.73       57.33     16.66 o
   2  10  23       35.31       18.46     15.49 o
   3  10  23       34.40       17.14     16.79 o
   4  10  23       11.79       23.48     12.02 o
   0  11  23        0.08       14.23     13.12 o
   1  11  23       28.38       35.83     12.89 o
   2  11  23        7.03       22.23     12.60 o
   0   0  24       89.28       91.19     11.88 o
   1   0  24      281.60      298.11     75.60 o
   2   0  24        3.37        0.70     12.07 o
   3   0  24      228.05      276.32     16.66 o
   4   0  24       53.83       54.40     34.15 o
   5   0  24       15.80       26.76     12.76 o
   6   0  24       33.90       40.25     13.17 o
   7   0  24       27.57       14.32     11.48 o
   0   1  24       90.26       84.15     87.45 o
   1   1  24      126.01      157.41     13.46 o
   2   1  24      131.68      107.60     12.66 o
   3   1  24      212.90      205.99     15.97 o
   4   1  24     1492.53     1424.43     36.83 o
   5   1  24       22.63       27.03     14.59 o
   6   1  24       67.03       42.71     31.75 o
   7   1  24       18.53       24.19     12.58 o
   0   2  24      467.12      519.96     18.43 o
   1   2  24      168.56      179.88     11.96 o
   2   2  24      518.19      489.06     19.64 o
   3   2  24      206.84      209.71     17.24 o
   4   2  24       60.28       88.20     17.39 o
   5   2  24       23.12        5.41     15.56 o
   6   2  24       77.30       81.35     22.55 o
   7   2  24       26.64       15.76     12.55 o
   0   3  24       79.28      100.17     44.74 o
   1   3  24       78.26       87.73     10.06 o
   2   3  24      126.23      171.19     41.84 o
   3   3  24      253.14      223.62     18.56 o
   4   3  24       30.33       45.71     13.21 o
   5   3  24       27.58       26.16     14.12 o
   6   3  24       11.71        5.86     13.56 o
   7   3  24       19.80       31.63     11.35 o
   0   4  24      180.18      225.03     18.50 o
   1   4  24      471.81      471.09     21.38 o
   2   4  24       29.65       36.14     11.66 o
   3   4  24      152.96      166.39     15.83 o
   4   4  24      147.06      193.78     32.98 o
   5   4  24      127.23      153.69     28.73 o
   6   4  24      100.07      125.41     16.62 o
   0   5  24      130.63      128.68     13.56 o
   1   5  24       10.56       15.59     11.78 o
   2   5  24        0.98       17.40     10.59 o
   3   5  24       27.48       20.37     14.05 o
   4   5  24        6.57        9.82     12.86 o
   5   5  24        6.36       10.44     13.35 o
   6   5  24       13.83       20.47     12.96 o
   0   6  24      144.64      121.07     15.92 o
   1   6  24       32.86       28.94     20.12 o
   2   6  24       19.32       29.88     12.68 o
   3   6  24      190.93      185.12     17.56 o
   4   6  24       21.82       29.16     14.75 o
   5   6  24       10.90       23.12     13.02 o
   6   6  24        0.06       25.29     12.39 o
   0   7  24      102.10      127.79     33.16 o
   1   7  24       57.32       90.12     15.25 o
   2   7  24      489.25      446.69     25.23 o
   3   7  24       18.15       38.92     12.20 o
   4   7  24       11.87       22.61     13.53 o
   5   7  24       15.98       35.54     13.27 o
   0   8  24      101.41      141.88     18.59 o
   1   8  24       73.61       73.86     13.94 o
   2   8  24       44.80       37.11     14.51 o
   3   8  24       69.47       84.59     16.22 o
   4   8  24        3.94       15.94     14.51 o
   5   8  24        4.74       18.30     11.66 o
   0   9  24      337.40      284.28     24.94 o
   1   9  24       92.93      111.78     17.61 o
   2   9  24      131.85      138.04     18.24 o
   3   9  24       29.99       26.51     13.51 o
   4   9  24        6.74       10.52     13.12 o
   0  10  24        0.38        7.91     13.10 o
   1  10  24       21.97       23.88     15.03 o
   2  10  24       20.47       11.48     13.85 o
   3  10  24       22.83       30.23     23.22 o
   0  11  24        2.04       25.16     12.37 o
   1  11  24       27.88       48.80     12.44 o
   2  11  24        5.97        5.88     12.29 o
   1   0  25       10.97       60.34    212.79 o
   2   0  25       54.83       70.91     12.10 o
   3   0  25        0.66       20.66     18.24 o
   4   0  25      531.58      612.14     26.05 o
   5   0  25       29.37        0.10     20.75 o
   6   0  25       20.06       35.07     14.18 o
   7   0  25        0.02       12.89     11.05 o
   0   1  25      484.23      400.90     17.91 o
   1   1  25      467.58      456.68     18.44 o
   2   1  25      106.32      121.60     12.99 o
   3   1  25      289.52      358.50     19.32 o
   4   1  25       54.55       46.65     16.48 o
   5   1  25        2.84        9.49     13.42 o
   6   1  25        9.44       34.24     13.50 o
   7   1  25       22.36       16.50     13.17 o
   0   2  25      117.82      125.66     14.85 o
   1   2  25       25.46       34.93     10.19 o
   2   2  25      151.34      143.85     14.27 o
   3   2  25       31.24       32.38     12.46 o
   4   2  25      104.79      104.94     17.26 o
   5   2  25       39.90       26.34     13.48 o
   6   2  25       11.78       14.28     11.82 o
   7   2  25       11.03       25.31     12.72 o
   0   3  25      128.64      122.66     15.89 o
   1   3  25       96.98      110.69     28.32 o
   2   3  25      104.40      104.72     12.98 o
   3   3  25      536.59      668.07     28.78 o
   4   3  25      163.45      175.50     17.83 o
   5   3  25        3.79        7.59     12.96 o
   6   3  25        1.64       23.84     12.27 o
   7   3  25        3.81       21.87     18.72 o
   0   4  25       13.41       34.05     21.62 o
   1   4  25      142.81      134.16     22.08 o
   2   4  25       51.11       17.40     12.19 o
   3   4  25       10.57       33.48     12.38 o
   4   4  25       11.10        6.53     13.66 o
   5   4  25       79.30       77.90     14.82 o
   6   4  25       25.77       17.49     12.96 o
   0   5  25      174.30      259.54     65.67 o
   1   5  25      288.34      289.09     18.45 o
   2   5  25       63.02       64.64     13.64 o
   3   5  25      173.08      164.99     18.23 o
   4   5  25       23.70       49.21     30.07 o
   5   5  25        0.46       14.66     12.11 o
   6   5  25        4.12        9.52     12.34 o
   0   6  25        1.10       14.18     12.05 o
   1   6  25      491.32      524.72     25.09 o
   2   6  25      146.73      167.37     17.75 o
   3   6  25       82.85       77.67     16.75 o
   4   6  25       71.34       45.94     15.26 o
   5   6  25        2.42       19.67     13.90 o
   6   6  25       17.68        5.79     12.72 o
   0   7  25      772.76      827.51     30.16 o
   1   7  25      421.89      449.60     24.94 o
   2   7  25      217.16      258.73     20.76 o
   3   7  25        7.14       24.57     22.54 o
   4   7  25       15.23        3.90     12.82 o
   5   7  25        8.85       15.82     12.95 o
   0   8  25      368.46      397.45     24.00 o
   1   8  25       42.11       55.11     16.02 o
   2   8  25       92.58       92.34     31.27 o
   3   8  25       13.03       19.36     13.93 o
   4   8  25        9.96       20.27     14.41 o
   5   8  25        0.17       12.91     11.89 o
   0   9  25        1.12        9.30     15.51 o
   1   9  25        4.32       33.45     22.30 o
   2   9  25       11.66       16.66     14.39 o
   3   9  25       13.92       27.95     14.00 o
   4   9  25       16.87       21.57     13.07 o
   0  10  25       11.61       51.19     12.81 o
   1  10  25       20.70       18.68     15.33 o
   2  10  25       56.51       48.11     13.59 o
   3  10  25       13.35       21.11     12.36 o
   0  11  25        0.36       20.64     18.79 o
   1  11  25        5.09       22.03     12.03 o
   2  11  25       20.50       20.68     12.39 o
   0   0  26      475.63      427.78     21.81 o
   1   0  26        6.46       21.40     26.96 o
   2   0  26      205.58      195.58     40.63 o
   3   0  26      640.52      658.37     24.63 o
   4   0  26      188.07      195.32     20.28 o
   5   0  26        2.66       13.35     13.35 o
   6   0  26      354.88      380.95     24.55 o
   7   0  26       40.02       45.18     12.11 o
   0   1  26       26.09      804.23    729.11 o
   1   1  26      355.30      306.35     32.12 o
   2   1  26       75.77       83.50     12.71 o
   3   1  26       12.67       26.05     16.93 o
   4   1  26      333.01      400.47     24.06 o
   5   1  26       35.78       26.54     13.68 o
   6   1  26        3.25       13.27     12.96 o
   7   1  26       30.34       18.82     13.75 o
   0   2  26       92.89       93.06     16.61 o
   1   2  26      227.32      191.86     14.26 o
   2   2  26       31.81       47.44     17.03 o
   3   2  26      223.73      244.67     40.66 o
   4   2  26       49.60       47.48     14.25 o
   5   2  26       32.84        4.09     13.15 o
   6   2  26        6.86        6.61     12.38 o
   7   2  26       32.95       58.20     11.75 o
   0   3  26       18.37       10.34     10.46 o
   1   3  26      318.04      382.65     18.21 o
   2   3  26      128.80      125.67     12.91 o
   3   3  26      197.95      186.84     18.38 o
   4   3  26      160.09      128.71     16.35 o
   5   3  26       53.37       40.63     13.68 o
   6   3  26       14.61        0.87     11.55 o
   0   4  26      501.93      502.17     21.00 o
   1   4  26      446.81      504.97     21.55 o
   2   4  26      231.91      258.69     27.65 o
   3   4  26      289.99      332.83     21.19 o
   4   4  26       68.45       88.12     13.50 o
   5   4  26        5.59       21.91     13.31 o
   6   4  26       42.48       31.57     13.35 o
   0   5  26       85.70       60.05     12.92 o
   1   5  26       63.22       59.38     12.94 o
   2   5  26       25.92       21.82     12.78 o
   3   5  26      207.41      211.68     18.26 o
   4   5  26       66.85       68.95     28.43 o
   5   5  26        6.08        4.53     12.03 o
   6   5  26        1.32       23.56     12.18 o
   0   6  26        1.34        6.33     36.73 o
   1   6  26       66.59       88.55     15.35 o
   2   6  26       91.77      115.54     28.07 o
   3   6  26       22.98       45.59     13.04 o
   4   6  26      125.99      132.44     18.97 o
   5   6  26       13.02       11.77     14.36 o
   6   6  26       39.52       27.52     12.30 o
   0   7  26       67.46       82.82     16.94 o
   1   7  26      104.99      122.72     53.61 o
   2   7  26        8.52       14.56     16.18 o
   3   7  26        5.03        8.79     13.65 o
   4   7  26       20.33       37.40     12.88 o
   5   7  26        5.68       28.58     19.87 o
   0   8  26       10.76        2.49     15.00 o
   1   8  26       35.42       47.31     14.41 o
   2   8  26       40.66       44.76     14.05 o
   3   8  26       38.78       14.92     15.98 o
   4   8  26       20.62       20.53     13.28 o
   5   8  26        4.28       14.56     11.72 o
   0   9  26      151.79      163.30     24.22 o
   1   9  26       17.65        5.21     14.72 o
   2   9  26        9.32       10.01     13.30 o
   3   9  26        3.04        8.59     13.05 o
   4   9  26        7.07       19.46     10.84 o
   0  10  26        3.20        3.03     21.07 o
   1  10  26        5.24       18.03     11.81 o
   2  10  26       97.08       50.14     16.58 o
   3  10  26        3.82       12.63     13.12 o
   0  11  26       24.89        4.29     14.62 o
   1  11  26       10.35       20.79     14.77 o
   1   0  27       42.19       27.80     25.27 o
   2   0  27       94.68       91.54     70.28 o
   3   0  27       45.95       36.41     14.98 o
   4   0  27       37.86       31.97     43.76 o
   5   0  27        4.19        2.72     12.80 o
   6   0  27       14.00        6.76     13.87 o
   7   0  27        3.81       12.22     12.22 o
   0   1  27     1798.81     2131.74    151.44 o
   1   1  27       77.42       98.31     12.96 o
   2   1  27       32.72       48.86     19.91 o
   3   1  27       17.80       18.80     12.97 o
   4   1  27      198.29      202.05     33.24 o
   5   1  27       27.19       25.96     13.61 o
   6   1  27        8.87        4.15     13.12 o
   7   1  27       18.14       19.39     19.42 o
   0   2  27      365.39      433.77     19.19 o
   1   2  27       69.15       34.40     11.52 o
   2   2  27       39.68       35.26     11.65 o
   3   2  27      319.56      318.81     45.14 o
   4   2  27      112.83      161.55     16.61 o
   5   2  27       43.12       61.43     23.55 o
   6   2  27       25.47       27.03     16.25 o
   0   3  27        1.62       12.11     12.11 o
   1   3  27      166.19      183.93     14.76 o
   2   3  27       96.52      104.99     13.11 o
   3   3  27      163.98      219.44     25.22 o
   4   3  27      134.54      130.78     17.09 o
   5   3  27       73.67       80.79     15.69 o
   6   3  27        1.74        8.77     11.75 o
   0   4  27        0.24        8.27     16.83 o
   1   4  27      310.49      285.70     19.69 o
   2   4  27      102.54       96.89     13.77 o
   3   4  27        5.58       12.29     14.39 o
   4   4  27       29.42       17.45     15.28 o
   5   4  27       37.84       37.87     14.77 o
   6   4  27       35.30       33.27     26.61 o
   0   5  27       16.24       42.08     13.24 o
   1   5  27       32.84       37.54     17.58 o
   2   5  27       61.23       52.86     20.71 o
   3   5  27       18.28       10.75     13.95 o
   4   5  27       54.56       51.19     14.15 o
   5   5  27        5.53        7.43     12.61 o
   6   5  27       10.50        5.58     12.99 o
   0   6  27      559.86      541.41     34.49 o
   1   6  27      103.27      105.83     16.41 o
   2   6  27       54.20       33.60     14.82 o
   3   6  27       47.02       12.87     15.85 o
   4   6  27       44.73       47.63     17.22 o
   5   6  27        6.32       17.96     14.36 o
   0   7  27       46.90       60.49     16.63 o
   1   7  27      100.32       98.59     28.76 o
   2   7  27      160.29      151.72     19.17 o
   3   7  27       12.05       12.50     13.42 o
   4   7  27       12.88        8.02     14.00 o
   5   7  27       35.36       31.88     14.07 o
   0   8  27       42.36       23.91     14.74 o
   1   8  27       33.02       15.47     14.22 o
   2   8  27        9.21       17.75     13.81 o
   3   8  27       27.82       24.66     13.10 o
   4   8  27        0.20        4.34     12.31 o
   0   9  27        0.96        1.03     13.66 o
   1   9  27       30.94       37.48     14.18 o
   2   9  27        5.95       16.65     11.97 o
   3   9  27       32.05       28.59     14.93 o
   4   9  27       10.86       25.32     11.36 o
   0  10  27       19.64       10.96     13.21 o
   1  10  27       27.31       37.25     12.62 o
   2  10  27        2.35       11.67     13.28 o
   3  10  27       46.02       44.35     20.45 o
   0  11  27        3.21        6.08     11.51 o
   1  11  27       14.61        5.04     11.35 o
   0   0  28     1441.17     1455.84     31.99 o
   1   0  28       11.53       44.31     58.03 o
   2   0  28      272.54      143.22    144.88 o
   3   0  28      218.56      262.18     47.61 o
   4   0  28      634.48      691.27     28.65 o
   5   0  28        8.06       14.43     14.43 o
   6   0  28       37.33       21.86     15.31 o
   0   1  28      418.72     1522.97    871.89 o
   1   1  28       73.54       50.34     11.68 o
   2   1  28      316.15      304.05     24.11 o
   3   1  28      305.51      298.37     31.01 o
   4   1  28      198.75      210.27     18.36 o
   5   1  28       19.08       10.79     12.46 o
   6   1  28       29.92       13.18     14.06 o
   0   2  28      272.30      295.06     18.72 o
   1   2  28       21.23       18.40     10.16 o
   2   2  28       51.83       35.68     18.81 o
   3   2  28      277.11      292.67     21.21 o
   4   2  28      294.42      276.64     22.45 o
   5   2  28       10.50       22.10     12.03 o
   6   2  28       38.61       20.37     16.27 o
   0   3  28      817.72      848.21     26.81 o
   1   3  28       75.11       76.40     12.36 o
   2   3  28       87.19       87.86     14.67 o
   3   3  28      148.38      123.72     33.94 o
   4   3  28       29.08       42.60     14.16 o
   5   3  28       69.34       46.21     16.76 o
   6   3  28        3.10        9.98     12.94 o
   0   4  28       34.00       61.82     12.21 o
   1   4  28      235.34      288.96     26.11 o
   2   4  28      107.60       88.43     15.02 o
   3   4  28      330.56      309.01     21.51 o
   4   4  28       32.35       16.40     13.06 o
   5   4  28        5.01       18.79     13.37 o
   6   4  28       22.74       23.31     16.15 o
   0   5  28      443.15      413.71     23.77 o
   1   5  28      105.67      105.87     13.61 o
   2   5  28       12.95       17.24     13.27 o
   3   5  28        9.71        8.21     12.97 o
   4   5  28       12.82       16.04     14.18 o
   5   5  28        0.31       15.83     13.32 o
   6   5  28       30.26       26.34     21.87 o
   0   6  28      200.76      192.53     19.35 o
   1   6  28       15.15       22.81     13.55 o
   2   6  28      147.20      143.73     35.09 o
   3   6  28      147.91      130.94     17.54 o
   4   6  28        4.18       20.29     19.80 o
   5   6  28        0.81       16.47     11.62 o
   0   7  28        0.01       11.66     14.28 o
   1   7  28      128.68      125.91     17.33 o
   2   7  28      141.47      114.06     18.81 o
   3   7  28       51.60       47.95     15.90 o
   4   7  28       18.37       10.73     13.50 o
   5   7  28       16.61       13.53     13.22 o
   0   8  28       17.85       14.52     14.50 o
   1   8  28       15.70       21.60     13.05 o
   2   8  28        7.78       28.91     14.64 o
   3   8  28       11.57        8.93     13.02 o
   4   8  28        8.29        8.94     13.38 o
   0   9  28        0.42        6.32     31.40 o
   1   9  28       45.36       14.13     15.79 o
   2   9  28       47.72       47.12     14.43 o
   3   9  28       22.17        4.85     14.09 o
   0  10  28       34.98        0.15     14.49 o
   1  10  28        0.13       12.63     11.52 o
   2  10  28       10.05       19.90     12.58 o
   0  11  28        2.62        1.38     11.11 o
   1   0  29       10.84       27.73     89.47 o
   2   0  29      226.30      293.08     51.04 o
   3   0  29      121.83      140.17     27.73 o
   4   0  29      190.24      157.00     30.33 o
   5   0  29       20.61       42.35     19.39 o
   6   0  29       26.60       16.61     16.61 o
   0   1  29      374.78      567.34     79.63 o
   1   1  29       80.18      118.35     37.73 o
   2   1  29      131.31      111.11     16.78 o
   3   1  29      111.26      110.48     15.49 o
   4   1  29      225.20      246.61     19.78 o
   5   1  29        4.60       13.03     14.05 o
   6   1  29        6.50       15.02     12.39 o
   0   2  29      229.14      232.62     18.26 o
   1   2  29        9.85        5.59     10.72 o
   2   2  29       48.16       66.67     12.45 o
   3   2  29      392.31      434.33     23.22 o
   4   2  29        2.91        8.75     13.88 o
   5   2  29        1.04        6.49     12.84 o
   6   2  29       67.29       60.66     13.89 o
   0   3  29      468.87      494.86     38.24 o
   1   3  29       48.06       43.63     12.44 o
   2   3  29      169.03      158.52     18.17 o
   3   3  29      192.06      248.11     19.51 o
   4   3  29       28.73       27.76     14.00 o
   5   3  29        2.91        5.09     12.39 o
   6   3  29        2.14        5.42     12.59 o
   0   4  29       38.14       33.43     12.28 o
   1   4  29       13.97       14.49     12.83 o
   2   4  29       47.99       37.96     14.43 o
   3   4  29       80.69       77.81     15.22 o
   4   4  29       99.46      142.63     22.16 o
   5   4  29        2.63       16.76     13.57 o
   6   4  29        7.15       37.26     11.12 o
   0   5  29      448.57      409.59     46.23 o
   1   5  29       64.61       72.72     20.75 o
   2   5  29       57.12       54.45     13.58 o
   3   5  29       45.50       43.87     15.43 o
   4   5  29        7.46       23.97     20.51 o
   5   5  29       34.35       28.48     16.64 o
   6   5  29        7.38       11.85     13.39 o
   0   6  29        2.59        7.83     14.50 o
   1   6  29      124.14      127.32     17.46 o
   2   6  29       13.82       28.48     15.54 o
   3   6  29       65.13       41.28     17.50 o
   4   6  29       33.62       42.71     16.09 o
   5   6  29       17.27       41.87     12.42 o
   0   7  29       78.52       85.37     15.02 o
   1   7  29      199.55      178.88     36.39 o
   2   7  29       43.21        9.48     16.26 o
   3   7  29       10.62       12.56     13.61 o
   4   7  29        9.39       20.34     12.82 o
   5   7  29       21.48        9.22     12.92 o
   0   8  29       85.62      111.59     16.76 o
   1   8  29        9.17       11.58     13.76 o
   2   8  29       65.22       80.79     26.81 o
   3   8  29        9.75       16.69     13.00 o
   4   8  29        0.47       16.34     11.60 o
   0   9  29       43.12       31.15     14.96 o
   1   9  29       38.50        7.63     15.64 o
   2   9  29        6.44       13.70     12.44 o
   3   9  29       13.22       21.79     13.13 o
   0  10  29        6.05        1.32     14.22 o
   1  10  29        3.75       14.34     11.60 o
   2  10  29       44.17       24.75     14.10 o
   0   0  30       11.67       16.38     16.38 o
   1   0  30       97.58       76.14     75.46 o
   2   0  30       28.05       20.83     69.30 o
   3   0  30      292.66      312.33    145.82 o
   4   0  30        4.72       39.52     14.88 o
   5   0  30        2.36        7.68     13.08 o
   6   0  30       61.56       67.61     13.94 o
   0   1  30        5.87      106.76    373.98 o
   1   1  30      165.98      150.74     17.84 o
   2   1  30      154.37      142.87     24.54 o
   3   1  30        7.86        5.04     12.66 o
   4   1  30       24.74       24.57     13.49 o
   5   1  30        2.78        5.77     13.57 o
   6   1  30       22.61        6.20     13.77 o
   0   2  30       20.20        1.54     24.51 o
   1   2  30      324.39      284.76     17.16 o
   2   2  30       29.95       26.33     12.45 o
   3   2  30      128.35      116.58     18.38 o
   4   2  30        0.43        2.27     11.99 o
   5   2  30       13.35       21.71     12.65 o
   6   2  30        3.52       16.40     12.33 o
   0   3  30        3.86        1.92     14.29 o
   1   3  30      323.00      276.61     24.35 o
   2   3  30      152.00      175.50     36.53 o
   3   3  30       87.18       89.16     15.98 o
   4   3  30       18.75       18.74     15.94 o
   5   3  30       21.15       42.81     21.27 o
   6   3  30       30.77       25.65     12.95 o
   0   4  30        1.54       11.50     12.84 o
   1   4  30       17.51        6.46     13.09 o
   2   4  30      325.47      273.35     21.02 o
   3   4  30       17.26       26.16     18.96 o
   4   4  30       34.96       37.47     14.14 o
   5   4  30        0.95       13.96     12.09 o
   6   4  30       29.33        7.96     12.46 o
   0   5  30      274.11      295.89     22.70 o
   1   5  30       88.07       49.13     16.22 o
   2   5  30       37.01       62.40     17.28 o
   3   5  30      121.80      111.62     17.08 o
   4   5  30        1.23       20.54     13.06 o
   5   5  30       29.60       31.35     17.27 o
   0   6  30      160.48      165.61     19.43 o
   1   6  30       13.39       41.51     17.52 o
   2   6  30      170.49      215.46     19.26 o
   3   6  30      110.93      124.16     16.79 o
   4   6  30       23.17       44.39     13.93 o
   5   6  30        6.24       11.78     11.70 o
   0   7  30        3.66       28.15     13.01 o
   1   7  30       31.36       23.71     16.49 o
   2   7  30      109.68       98.34     18.70 o
   3   7  30       31.47       48.71     15.55 o
   4   7  30       19.96       18.26     13.91 o
   0   8  30       20.88       40.29     14.03 o
   1   8  30       11.71       12.76     13.88 o
   2   8  30       38.03       67.10     15.58 o
   3   8  30       40.04       36.39     13.61 o
   4   8  30        6.69       12.78     11.48 o
   0   9  30       13.90        6.32     30.53 o
   1   9  30        3.95        6.92     13.02 o
   2   9  30        4.66        8.78     11.05 o
   3   9  30        1.29       10.89     12.94 o
   0  10  30        1.38        6.90     12.20 o
   1  10  30        9.90       20.31     12.62 o
   2  10  30       31.37       21.93     13.70 o
   1   0  31       82.88       84.58    104.35 o
   2   0  31       77.82      245.00    398.08 o
   3   0  31      798.48      865.13     92.65 o
   4   0  31       66.29       47.62     15.92 o
   5   0  31       53.38       60.30     14.28 o
   6   0  31        0.17       17.96     27.70 o
   0   1  31        0.72        3.54     27.91 o
   1   1  31       26.26       50.32     23.93 o
   2   1  31      114.49      100.16     23.70 o
   3   1  31       69.84       45.56     15.56 o
   4   1  31       75.73       80.02     15.11 o
   5   1  31       18.45       33.51     12.99 o
   6   1  31        3.71        4.81     13.19 o
   0   2  31       61.08       56.41     52.70 o
   1   2  31       86.26       86.26     17.81 o
   2   2  31      189.26      218.19     17.30 o
   3   2  31       12.35       35.70     13.35 o
   4   2  31        8.59       11.24     13.63 o
   5   2  31        5.41       16.01     11.81 o
   6   2  31       52.77       71.83     12.98 o
   0   3  31      400.84      402.27     22.07 o
   1   3  31      258.71      281.17     19.02 o
   2   3  31      180.57      183.50     19.51 o
   3   3  31        2.02       23.22     12.54 o
   4   3  31       13.00       34.50     12.56 o
   5   3  31       10.52       10.96     12.25 o
   6   3  31        3.73       15.06     11.21 o
   0   4  31        3.96        6.70     11.87 o
   1   4  31       41.90       34.50     14.53 o
   2   4  31       98.57       65.63     16.19 o
   3   4  31        4.19       28.17     13.18 o
   4   4  31       39.76       37.51     15.08 o
   5   4  31        2.29       22.21     12.28 o
   0   5  31      129.87      145.57     25.18 o
   1   5  31       64.53      113.39     19.47 o
   2   5  31       58.29       37.90     18.26 o
   3   5  31       18.28       14.79     14.06 o
   4   5  31       35.74       35.10     14.71 o
   5   5  31        8.70       12.84     11.95 o
   0   6  31       46.77       58.03     15.69 o
   1   6  31       90.65       81.81     18.30 o
   2   6  31       54.60       67.81     29.95 o
   3   6  31       24.94       28.23     14.62 o
   4   6  31       20.56       15.01     14.14 o
   5   6  31        5.07       15.64     11.80 o
   0   7  31      221.30      202.27     19.59 o
   1   7  31       53.40       31.46     20.22 o
   2   7  31        1.01       19.59     12.55 o
   3   7  31       20.02       24.15     23.65 o
   4   7  31        9.00       12.68     14.62 o
   0   8  31       21.25       33.33     13.36 o
   1   8  31        6.12        6.08     13.61 o
   2   8  31       20.79        7.97     14.19 o
   3   8  31       37.92       24.45     14.74 o
   4   8  31       10.02       17.88     15.25 o
   0   9  31        4.78       19.81     14.72 o
   1   9  31        8.25       24.00     16.85 o
   2   9  31        5.31       14.75     12.69 o
   3   9  31       12.75        6.71     13.64 o
   0  10  31       12.36        7.02     13.20 o
   1  10  31       11.27       24.58     12.59 o
   0   0  32     1203.49     1064.04     31.61 o
   1   0  32        1.35       45.39     45.39 o
   2   0  32      486.71      476.32    225.86 o
   3   0  32      189.57      101.10     84.88 o
   4   0  32       63.48       85.51     16.04 o
   5   0  32        0.57        2.34     12.56 o
   6   0  32      108.75       84.58     29.12 o
   0   1  32        3.96        2.57     52.47 o
   1   1  32       75.94       37.42     21.52 o
   2   1  32        1.75       21.80     16.09 o
   3   1  32      474.02      502.26     24.88 o
   4   1  32       45.42       40.59     14.27 o
   5   1  32       27.42       19.66     19.68 o
   6   1  32       15.85       16.95     12.11 o
   0   2  32      870.27      861.09     68.81 o
   1   2  32      120.37      117.99     16.06 o
   2   2  32      197.43      193.54     39.66 o
   3   2  32       36.39       20.95     14.38 o
   4   2  32       82.48      103.85     21.70 o
   5   2  32        2.32        3.45     12.46 o
   6   2  32       15.61       34.11     10.84 o
   0   3  32       74.33       90.13     16.14 o
   1   3  32       31.28       26.00     20.24 o
   2   3  32      134.67      136.48     17.70 o
   3   3  32       35.15       26.60     15.93 o
   4   3  32       65.12       58.80     18.13 o
   5   3  32       10.37       17.30     14.88 o
   6   3  32       23.37       33.96     11.78 o
   0   4  32       83.52      107.92     20.37 o
   1   4  32      266.58      336.12     38.71 o
   2   4  32       75.99      106.58     15.89 o
   3   4  32      264.53      281.40     20.38 o
   4   4  32        7.63       22.25     14.91 o
   5   4  32       16.16       11.76     11.45 o
   0   5  32       41.14       30.70     29.79 o
   1   5  32      578.26      625.97     29.93 o
   2   5  32       58.62       85.36     49.69 o
   3   5  32        7.49       11.84     14.33 o
   4   5  32       47.13       28.81     16.22 o
   5   5  32        0.94       14.43     11.99 o
   0   6  32       32.48       50.92     15.33 o
   1   6  32       74.61       93.71     21.90 o
   2   6  32       38.83       26.78     16.52 o
   3   6  32        9.43        2.48     12.86 o
   4   6  32        0.31        7.82     13.24 o
   5   6  32        3.82       26.25     12.20 o
   0   7  32       65.56       42.70     22.64 o
   1   7  32       13.65       20.30     13.09 o
   2   7  32       32.56       44.69     33.29 o
   3   7  32       23.31       21.88     15.45 o
   4   7  32        6.35       13.72     13.09 o
   0   8  32        3.26       11.71     13.56 o
   1   8  32        0.43       14.45     13.30 o
   2   8  32        4.64        1.77     12.52 o
   3   8  32       41.04       33.29     13.61 o
   0   9  32        0.11        7.19     13.90 o
   1   9  32        3.30       10.52     11.98 o
   2   9  32       33.13       24.45     14.45 o
   0  10  32       15.58       47.23     11.44 o
   1   0  33        2.20       59.65    427.31 o
   2   0  33      140.20      222.59    201.63 o
   3   0  33       81.15       77.49     97.66 o
   4   0  33       94.77       91.82     35.52 o
   5   0  33       10.09       22.26     21.36 o
   6   0  33       64.35       67.48     16.15 o
   0   1  33       95.50       16.03     25.79 o
   1   1  33      177.06      197.37     16.63 o
   2   1  33      382.73      419.21     55.88 o
   3   1  33        3.80       12.14     14.99 o
   4   1  33      159.87      167.37     17.93 o
   5   1  33        1.07        5.07     12.61 o
   6   1  33       13.63       20.13     15.59 o
   0   2  33      338.50      259.27     55.57 o
   1   2  33       39.49       57.87     14.60 o
   2   2  33       29.05        8.87     14.51 o
   3   2  33       96.56      126.68     16.89 o
   4   2  33       18.30       28.26     14.16 o
   5   2  33        2.08       12.45     11.55 o
   6   2  33       69.63       62.60     13.87 o
   0   3  33      126.84      150.74     20.64 o
   1   3  33       33.65       46.64     28.46 o
   2   3  33      154.00      141.63     25.26 o
   3   3  33      141.29      102.73     17.64 o
   4   3  33       19.24       18.70     13.47 o
   5   3  33       10.06       25.31     18.82 o
   0   4  33        2.57        3.62     26.41 o
   1   4  33       76.67       76.52     17.35 o
   2   4  33       22.50       36.11     13.57 o
   3   4  33       18.33       16.79     13.62 o
   4   4  33       33.47       23.32     14.83 o
   5   4  33       19.06        9.39     12.18 o
   0   5  33      289.92      388.40     30.51 o
   1   5  33       45.24       45.34     15.72 o
   2   5  33      210.91      230.44     31.11 o
   3   5  33       85.24       89.12     15.97 o
   4   5  33       34.09       40.84     14.26 o
   5   5  33        7.09       10.18     12.20 o
   0   6  33        0.16        8.55     14.14 o
   1   6  33       30.29       26.68     15.20 o
   2   6  33       68.65       72.15     30.52 o
   3   6  33       26.34       22.36     16.17 o
   4   6  33       12.71       10.00     14.14 o
   0   7  33      192.76      222.54     20.69 o
   1   7  33       13.74       20.00     13.98 o
   2   7  33       99.47       95.88     17.94 o
   3   7  33       19.13       15.41     14.41 o
   4   7  33       17.01       23.26     21.66 o
   0   8  33        1.39       13.12     13.62 o
   1   8  33        5.17       20.74     13.11 o
   2   8  33       47.82       51.99     14.31 o
   3   8  33       11.58       36.16     26.38 o
   0   9  33        3.88       12.76     12.07 o
   1   9  33       11.63       16.17     13.51 o
   2   9  33        0.79       12.88     11.29 o
   0   0  34      138.67      130.69     17.28 o
   1   0  34      537.99      405.59     96.29 o
   2   0  34        0.41       53.37     94.69 o
   3   0  34      177.63      168.43     76.46 o
   4   0  34       30.02        9.48     15.40 o
   5   0  34        3.32       11.16     13.81 o
   0   1  34       31.81      126.09    496.95 o
   1   1  34        2.08       11.65     15.02 o
   2   1  34      122.96       85.68     30.37 o
   3   1  34       72.73       79.21     26.20 o
   4   1  34        1.51       11.54     12.87 o
   5   1  34        9.98       22.14     12.59 o
   0   2  34      112.20      122.82     18.31 o
   1   2  34      105.17      113.21     16.02 o
   2   2  34      256.59      299.54     20.16 o
   3   2  34       25.62        6.50     13.68 o
   4   2  34        9.17        5.85     13.06 o
   5   2  34        7.04       12.14     11.24 o
   0   3  34        0.07       17.59     12.19 o
   1   3  34       15.05       32.08     12.34 o
   2   3  34        1.62        6.37     13.40 o
   3   3  34       18.39       13.27     14.16 o
   4   3  34        4.86        9.30     11.99 o
   5   3  34        5.86       10.81     10.27 o
   0   4  34      177.60      202.28     33.50 o
   1   4  34      126.81      113.75     16.87 o
   2   4  34      346.66      347.57     33.05 o
   3   4  34       20.77       21.60     14.51 o
   4   4  34       65.88       50.13     13.61 o
   5   4  34        1.24       15.59     11.24 o
   0   5  34      149.63      134.29     18.04 o
   1   5  34       10.59       11.74     13.69 o
   2   5  34        7.97       12.74     15.36 o
   3   5  34       71.32       57.59     16.00 o
   4   5  34       47.69       39.34     15.76 o
   5   5  34        3.08       13.92     12.15 o
   0   6  34       51.66       67.68     17.23 o
   1   6  34       24.68       12.06     13.19 o
   2   6  34      194.26      173.47     21.50 o
   3   6  34        4.50       17.97     12.83 o
   4   6  34       22.30       14.51     14.41 o
   0   7  34        0.45        5.13     15.17 o
   1   7  34       21.38       18.50     15.10 o
   2   7  34        5.75       15.68     13.25 o
   3   7  34        8.67       13.05     13.76 o
   4   7  34       18.96       28.11     24.96 o
   0   8  34        0.23        6.20     12.56 o
   1   8  34        8.24       14.68     13.42 o
   2   8  34       18.51       17.07     13.18 o
   3   8  34       14.16       20.61     12.52 o
   0   9  34        9.28        2.94     23.51 o
   1   9  34       19.55       12.95     13.17 o
   1   0  35      106.26       74.70    465.09 o
   2   0  35       11.64       81.37    363.99 o
   3   0  35       58.99       90.91     70.76 o
   4   0  35       40.81       58.07     15.44 o
   5   0  35       89.30       95.36     24.56 o
   0   1  35      462.17      467.43    105.85 o
   1   1  35       81.74      106.78     53.95 o
   2   1  35       11.79       22.92     16.06 o
   3   1  35      183.68      185.65     17.31 o
   4   1  35       17.94        8.06     12.11 o
   5   1  35        3.74        5.73     12.41 o
   0   2  35        5.35       16.81     13.62 o
   1   2  35       13.24       47.87     27.74 o
   2   2  35       13.73       10.80     14.93 o
   3   2  35        8.35       20.37     12.89 o
   4   2  35       12.25       15.07     11.81 o
   5   2  35        2.03        7.33     11.94 o
   0   3  35       16.21        7.27     15.40 o
   1   3  35        9.76       35.73     13.19 o
   2   3  35        8.00       19.86     14.04 o
   3   3  35       45.42       38.93     17.05 o
   4   3  35       12.20        7.42     13.12 o
   5   3  35        2.17       23.52     11.91 o
   0   4  35      119.38      129.82     24.37 o
   1   4  35       20.92       32.98     14.82 o
   2   4  35       20.67       25.25     19.92 o
   3   4  35       22.62        8.54     15.03 o
   4   4  35       65.50       72.32     15.42 o
   5   4  35       17.76       33.23     12.09 o
   0   5  35       27.60       33.76     16.07 o
   1   5  35      150.22      174.59     18.04 o
   2   5  35       44.29       40.67     15.60 o
   3   5  35        0.49       17.72     13.76 o
   4   5  35       51.37       40.28     14.77 o
   0   6  35        2.44        9.13     20.98 o
   1   6  35       10.83        5.94     13.45 o
   2   6  35       53.17       64.98     17.14 o
   3   6  35       30.20       23.48     15.94 o
   4   6  35        0.65       18.85     13.31 o
   0   7  35       46.71       62.04     35.99 o
   1   7  35       44.23       37.52     16.40 o
   2   7  35        9.20       28.67     19.69 o
   3   7  35       11.66       12.03     12.50 o
   0   8  35       40.96       39.32     17.28 o
   1   8  35        4.83        9.48     13.15 o
   2   8  35        7.10       11.82     14.71 o
   0   9  35        5.04        4.18     12.26 o
   1   9  35        2.21       16.27     11.19 o
   0   0  36       40.55       62.70     14.61 o
   1   0  36       48.43       29.92    108.00 o
   2   0  36      412.36      396.24     27.99 o
   3   0  36       69.31       67.62    115.44 o
   4   0  36        0.74        2.30     12.56 o
   5   0  36        1.90       23.47     24.11 o
   0   1  36       41.52      121.75    570.80 o
   1   1  36      107.24       99.48     16.27 o
   2   1  36      170.03      171.09     17.61 o
   3   1  36       28.82       32.51     20.95 o
   4   1  36        5.12        9.64     12.85 o
   5   1  36       27.79       18.82     11.86 o
   0   2  36       35.27       12.93     45.52 o
   1   2  36      135.17      178.31     16.58 o
   2   2  36      128.74      107.84     15.89 o
   3   2  36        0.43       13.66     12.14 o
   4   2  36       14.69       19.10     10.91 o
   5   2  36        2.99       13.11     11.38 o
   0   3  36        0.86       13.42     13.42 o
   1   3  36       57.09       57.83     15.53 o
   2   3  36       48.73       44.12     15.59 o
   3   3  36        7.44       19.37     15.77 o
   4   3  36       13.98       17.38     13.73 o
   5   3  36        0.57       14.66     12.50 o
   0   4  36      135.67      107.95     22.29 o
   1   4  36      139.74      108.15     18.26 o
   2   4  36       59.20       20.08     14.52 o
   3   4  36        1.11       20.15     13.25 o
   4   4  36       22.47       16.94     15.57 o
   5   4  36       37.35       46.55     14.25 o
   0   5  36       30.80       43.65     16.44 o
   1   5  36      116.50      127.12     18.97 o
   2   5  36       31.52       29.12     14.24 o
   3   5  36       43.64       50.48     15.28 o
   4   5  36       33.36       42.52     29.64 o
   0   6  36       11.09       17.72     14.76 o
   1   6  36       32.17        9.19     13.81 o
   2   6  36       26.31       44.81     14.95 o
   3   6  36        3.11        5.13     12.85 o
   4   6  36        2.79       17.51     11.68 o
   0   7  36       26.64       21.26     13.52 o
   1   7  36       12.30        6.64     14.43 o
   2   7  36        5.34       19.35     12.29 o
   3   7  36       24.57       22.39     15.78 o
   0   8  36        3.50       13.06     13.06 o
   1   8  36       10.97       11.16     13.23 o
   2   8  36       38.81       34.25     12.49 o
   1   0  37        2.48       51.23     73.79 o
   2   0  37        0.38      128.04    336.47 o
   3   0  37       67.47      119.13    108.59 o
   4   0  37        1.08        0.54     16.16 o
   5   0  37       17.39       18.06     12.74 o
   0   1  37      153.29      154.40     23.20 o
   1   1  37        1.18       21.94     17.48 o
   2   1  37       24.72       12.16     13.84 o
   3   1  37       18.94        8.08     13.27 o
   4   1  37        2.68       11.63     12.85 o
   5   1  37       29.20       44.70     18.11 o
   0   2  37       56.08       55.99     13.61 o
   1   2  37        5.80       14.55     12.75 o
   2   2  37       24.92       15.32     13.78 o
   3   2  37        8.07        6.36     12.46 o
   4   2  37        3.52       12.59     13.16 o
   5   2  37       14.84       10.52     11.64 o
   0   3  37      125.73      114.87     16.21 o
   1   3  37      114.68       90.01     15.04 o
   2   3  37       78.71       86.40     18.87 o
   3   3  37       49.16       38.03     18.12 o
   4   3  37        5.02        9.09     12.70 o
   5   3  37        1.74       10.61     11.54 o
   0   4  37       12.01       18.35     14.99 o
   1   4  37       41.28       25.31     15.40 o
   2   4  37       22.07       27.11     15.87 o
   3   4  37        9.96        5.92     13.47 o
   4   4  37        8.59       15.25     13.10 o
   0   5  37       24.90       23.61     14.12 o
   1   5  37       13.42       19.55     14.77 o
   2   5  37       44.37       28.67     14.49 o
   3   5  37        7.87       12.26     13.35 o
   4   5  37       39.01       26.62     20.01 o
   0   6  37        1.47        5.92     14.53 o
   1   6  37       29.21       20.55     18.26 o
   2   6  37       30.63       23.54     13.77 o
   3   6  37        2.83        9.53     14.43 o
   0   7  37       59.27       64.51     14.67 o
   1   7  37       20.41       14.53     12.72 o
   2   7  37       45.93       38.99     13.71 o
   3   7  37       35.35       37.22     13.63 o
   0   8  37        0.03        9.60     17.63 o
   1   8  37        3.60        8.53     14.04 o
   0   0  38      100.23       90.78     27.70 o
   1   0  38        6.78        9.82     67.49 o
   2   0  38       30.15       24.79     12.38 o
   3   0  38       64.90       40.95     20.06 o
   4   0  38        5.19       15.01     12.03 o
   5   0  38        0.04       12.66     12.66 o
   0   1  38       12.38       72.04    235.71 o
   1   1  38       64.16      102.01     49.57 o
   2   1  38        0.02       12.06     14.74 o
   3   1  38       30.12       32.75     14.34 o
   4   1  38       13.66       12.68     11.66 o
   5   1  38       14.37        7.89     11.19 o
   0   2  38        0.11        3.27     44.74 o
   1   2  38        1.14       10.68     13.13 o
   2   2  38      131.39       94.23     14.96 o
   3   2  38        8.07        3.34     12.74 o
   4   2  38       33.36       11.69     13.98 o
   5   2  38       31.51       29.52     16.62 o
   0   3  38       24.90        9.93     51.71 o
   1   3  38       12.06        5.67     14.25 o
   2   3  38      105.34       99.67     16.30 o
   3   3  38        7.14        6.59     12.80 o
   4   3  38       18.56       31.85     15.34 o
   0   4  38      176.77      172.31     16.51 o
   1   4  38       34.68       41.53     13.62 o
   2   4  38       53.68       47.48     15.24 o
   3   4  38        9.09       24.31     12.26 o
   4   4  38       53.31       50.56     22.64 o
   0   5  38       30.53       24.46     19.89 o
   1   5  38       10.36       15.71     13.24 o
   2   5  38        5.96        3.40     12.96 o
   3   5  38       11.02        9.47     13.96 o
   4   5  38        1.79       16.28     13.58 o
   0   6  38       72.99       38.48     14.88 o
   1   6  38       20.77       34.41     14.09 o
   2   6  38        9.38       12.96     14.36 o
   3   6  38       80.47       67.78     15.57 o
   0   7  38        0.87       12.80     13.14 o
   1   7  38        3.78        3.91     12.81 o
   2   7  38        8.08       16.34     13.42 o
   0   8  38        4.60       12.59     18.11 o
   1   8  38       66.16       64.33     30.70 o
   1   0  39       63.19       59.47     94.46 o
   2   0  39        0.23        0.02     13.50 o
   3   0  39        1.12       15.09     15.09 o
   4   0  39        1.05       20.91     12.32 o
   0   1  39       74.31       67.95     14.30 o
   1   1  39      175.14      181.76     39.80 o
   2   1  39       13.61       16.57     15.97 o
   3   1  39       28.78       35.07     16.03 o
   4   1  39        6.61        2.64     11.77 o
   0   2  39       29.03       14.58     46.00 o
   1   2  39       39.88       40.45     23.11 o
   2   2  39       10.47        9.08     13.38 o
   3   2  39        1.85       23.06     12.61 o
   4   2  39       10.15        4.54     13.61 o
   0   3  39       74.98       76.97     15.14 o
   1   3  39       46.60       39.31     19.96 o
   2   3  39      111.92      130.80     17.66 o
   3   3  39       11.11       21.47     16.64 o
   4   3  39       52.45       59.53     13.79 o
   0   4  39       24.30       13.27     13.84 o
   1   4  39       17.49       20.50     17.72 o
   2   4  39       10.55       28.06     12.38 o
   3   4  39       17.33       47.69     21.22 o
   4   4  39        2.49       16.72     12.13 o
   0   5  39        0.00       12.38     12.41 o
   1   5  39        0.74       14.57     13.69 o
   2   5  39        7.36       10.24     13.31 o
   3   5  39       17.45       12.90     13.87 o
   0   6  39        1.40        3.25     13.30 o
   1   6  39       52.12       70.08     14.95 o
   2   6  39       36.05       21.60     14.07 o
   3   6  39       19.74       21.89     22.96 o
   0   7  39        1.28        2.56     13.05 o
   1   7  39        8.98        4.99     12.52 o
   2   7  39       16.95       29.36     11.30 o
   0   0  40      132.09      126.24     19.05 o
   1   0  40      186.73      210.53     70.57 o
   2   0  40        2.18        6.85     20.84 o
   3   0  40        7.90       20.24     12.35 o
   4   0  40        7.79        5.76     12.53 o
   0   1  40       12.72       16.24     44.40 o
   1   1  40       25.27       84.17     39.91 o
   2   1  40       43.94       84.96     39.57 o
   3   1  40        9.35       14.22     14.06 o
   4   1  40        9.96       13.99     13.14 o
   0   2  40        0.04        6.16     14.87 o
   1   2  40        1.84       39.93     18.42 o
   2   2  40        6.74       10.46     13.67 o
   3   2  40        5.01       15.55     11.91 o
   4   2  40        8.04       13.46     12.88 o
   0   3  40        6.18        0.64     12.99 o
   1   3  40       20.26       16.77     14.05 o
   2   3  40        6.96       19.87     13.66 o
   3   3  40        9.41        5.06     13.11 o
   4   3  40        0.14       22.62     11.64 o
   0   4  40        0.02        0.13     12.27 o
   1   4  40       15.06       31.87     19.63 o
   2   4  40       17.30       13.54     14.04 o
   3   4  40       35.05       44.56     13.17 o
   0   5  40       25.50       32.65     14.05 o
   1   5  40        6.51        9.51     14.08 o
   2   5  40       71.19       71.14     15.82 o
   3   5  40       33.35       20.21     18.45 o
   0   6  40        3.93        9.15     17.18 o
   1   6  40        2.58       17.11     14.04 o
   2   6  40       12.81        7.46     14.36 o
   0   7  40       15.30       32.75     12.06 o
   1   7  40        8.40       12.34     11.56 o
   1   0  41       79.31       24.58    156.90 o
   2   0  41       26.44        3.33     15.96 o
   3   0  41        1.25       17.20     17.20 o
   4   0  41        9.73       25.01     29.53 o
   0   1  41        7.22        0.34     13.57 o
   1   1  41       40.03       28.64     14.83 o
   2   1  41       77.29       67.06     25.06 o
   3   1  41       31.61       23.75     15.41 o
   4   1  41       26.77        4.71     12.22 o
   0   2  41        5.79        4.26     12.02 o
   1   2  41       54.55       51.41     15.58 o
   2   2  41       10.94       11.86     15.58 o
   3   2  41       29.78       17.53     12.69 o
   4   2  41        5.48       13.56     10.89 o
   0   3  41       25.85        2.39     22.05 o
   1   3  41       26.33       16.66     16.52 o
   2   3  41       58.06       60.83     15.36 o
   3   3  41       38.79       36.51     14.02 o
   0   4  41       31.84       49.56     16.84 o
   1   4  41       27.68       36.97     13.70 o
   2   4  41       49.82       12.48     14.82 o
   3   4  41        3.55       10.53     13.10 o
   0   5  41        1.13       19.19     12.70 o
   1   5  41       15.28       10.14     11.93 o
   2   5  41       55.68       68.39     14.31 o
   3   5  41       30.69        8.74     13.27 o
   0   6  41        0.82        4.75     10.20 o
   1   6  41       22.94        7.59     13.61 o
   2   6  41       11.48        8.56     11.46 o
   0   0  42       14.17        3.59     12.30 o
   1   0  42       38.88       34.52     34.52 o
   2   0  42        0.33        5.07     12.19 o
   3   0  42       10.81       12.82     12.82 o
   4   0  42       32.04       29.72     12.07 o
   0   1  42        2.17       10.53     26.31 o
   1   1  42       12.11       19.66     15.54 o
   2   1  42       14.26       30.54     14.49 o
   3   1  42        1.22       10.36     12.29 o
   0   2  42        0.02       15.84     11.24 o
   1   2  42       30.16       26.44     16.70 o
   2   2  42       40.36       13.07     14.30 o
   3   2  42       27.19        4.60     13.05 o
   0   3  42        2.03       11.20     12.88 o
   1   3  42       21.56       39.88     12.60 o
   2   3  42        3.26       11.30     13.02 o
   3   3  42        4.47        5.76     12.49 o
   0   4  42        8.52       25.29     20.02 o
   1   4  42       17.16        9.98     13.99 o
   2   4  42       38.24       23.87     15.13 o
   3   4  42       13.79       20.34     11.68 o
   0   5  42       34.07       23.04     19.29 o
   1   5  42        6.99       22.06     14.15 o
   2   5  42        3.97       18.12     12.30 o
   0   6  42        0.51        2.58     28.74 o
   1   6  42        8.99       15.50     12.16 o
   1   0  43        2.87        8.67     16.80 o
   2   0  43        0.84        2.56     27.25 o
   3   0  43        0.03       10.00     13.35 o
   0   1  43       28.04       25.53     13.67 o
   1   1  43       81.07       61.10     14.70 o
   2   1  43       12.25       29.23     19.62 o
   3   1  43        2.27       11.70     11.81 o
   0   2  43        8.63       13.11     13.58 o
   1   2  43       57.44       65.45     13.81 o
   2   2  43        8.37       35.31     12.67 o
   3   2  43        0.33       14.89     11.13 o
   0   3  43        3.74       11.94     12.57 o
   1   3  43        5.87       13.89     12.77 o
   2   3  43       22.26       29.73     13.71 o
   3   3  43        9.65       11.41     11.47 o
   0   4  43        0.64       11.33     11.33 o
   1   4  43       80.83       95.66     14.62 o
   2   4  43        2.11        3.68     11.90 o
   0   5  43        4.01        1.06     12.71 o
   1   5  43       22.66       16.25     11.65 o
   0   0  44       38.67       20.74     11.30 o
   1   0  44       18.91        1.54     11.99 o
   2   0  44        3.12       32.08     21.31 o
   3   0  44        3.74        0.49     10.54 o
   0   1  44        6.30       32.18     32.57 o
   1   1  44        1.25       33.31     13.47 o
   2   1  44       22.78       12.91     13.72 o
   3   1  44       23.13       37.49     10.64 o
   0   2  44       23.20       24.25     30.69 o
   1   2  44        1.87       39.56     16.34 o
   2   2  44       21.35       47.47     21.80 o
   3   2  44       12.13       14.66     10.89 o
   0   3  44       18.97       19.19     12.02 o
   1   3  44       23.32       34.22     16.24 o
   2   3  44       29.67       44.31     25.46 o
   0   4  44        0.36        4.83     12.41 o
   1   4  44       14.80       15.90     13.18 o
   2   4  44        2.01       22.25     12.13 o
   0   5  44        4.62        6.02     37.42 o
   1   0  45        0.00       21.83     21.83 o
   2   0  45       22.58       18.65     59.27 o
   0   1  45        9.68        6.40     40.01 o
   1   1  45        6.24       10.96     11.01 o
   2   1  45       17.49       19.72     13.59 o
   0   2  45       36.29       38.33     13.26 o
   1   2  45       27.63       13.54     12.20 o
   2   2  45       24.96       21.35     13.59 o
   0   3  45        7.08        8.41     13.52 o
   1   3  45       39.40       23.39     12.61 o
   2   3  45       18.92        5.19     11.18 o
   0   4  45       13.14        4.14     12.00 o
   1   4  45       15.71       19.44     12.16 o
   0   0  46        0.25        6.21      9.90 o
   1   0  46       12.26       11.38     10.08 o
   2   0  46       25.69       12.98     12.06 o
   0   1  46       23.46        0.99     12.12 o
   1   1  46        1.87       21.89     10.07 o
   2   1  46       11.55       21.94     16.95 o
   0   2  46        5.14        8.66     33.78 o
   1   2  46        6.11       14.36     13.29 o
   0   3  46        3.73        6.02     12.25 o
   1   3  46       16.43       13.91     13.17 o
   1   0  47        0.44       11.13     12.35 o
   0   1  47        0.47       11.90     11.90 o
   1   1  47        1.55       13.23     10.21 o
   0   2  47        0.00       12.50     22.70 o
 
